# Supplementary material for: Prioritisation of Compounds for 3CLpro Inhibitor Development on SARS-CoV-2 Variants
Source: Molecules. 2021 May 18;26(10):3003. doi: 10.3390/molecules26103003 (PMC8158358; doi:10.3390/molecules26103003)
Supplement: Supplementary file 1 [file molecules-26-03003-s001.zip]

Archive with 2 entries (2 files):
- COVID_SI_3clpro_compound_prioritisation_classification_jukic_et_al_Supplementary Materials.pdf
- top_200_hits_nopains_reos_canvas_data_cluster200-QUICKPROP.xls
