# Supplementary material for: Prioritisation of Compounds for 3CLpro Inhibitor Development on SARS-CoV-2 Variants
Source: Molecules. 2021 May 18;26(10):3003. doi: 10.3390/molecules26103003 (PMC8158358; doi:10.3390/molecules26103003)
Supplement: Supplementary file 1 [file molecules-26-03003-s001.zip › top_200_hits_nopains_reos_canvas_data_cluster200-QUICKPROP.xls]

## Sheet: Sheet1
Structure	Name	AlogP	ChiralCenterCount	ChiralCenterCountAllPossible	Estate	HBA	HBD	clusterHC_01::Centroid	clusterHC_01::Cluster	clusterHC_01::Total	HeavyAtomCount	InChI	InChIKey	MR	MW	Name	PSA	Polar	RB	RingCount	SCORE	SCORE.INTER	cansmi	formula	Chiralities Consistent	flags	mmshare version	source file index	Energy	Force Field	Variant	source file	#stars	#amine	#amidine	#acid	#amide	#rotor	#rtvFG	CNS	mol MW	dipole	SASA	FOSA	FISA	PISA	WPSA	volume	donorHB
	ZINC000029060840	4.5894	0	0	132.673	7	0	0	9	5625	52	InChI=1S/C39H28N6O7/c1-21-31(38(51)44(40(21)3)25-11-7-5-8-12-25)42-34(47)27-17-15-23(19-29(27)36(42)49)33(46)24-16-18-28-30(20-24)37(50)43(35(28)48)32-22(2)41(4)45(39(32)52)26-13-9-6-10-14-26/h5-20H,1 -4H3	BCUNJZMKLWFZKT-UHFFFAOYSA-N	194.416	692.676	ZINC000029060840	206.683	88.751	6	8	-68.6286	-22.8019	O=C(c1ccc2c(c1)C(=O)N(C2=O)c1c(C)n(n(c1=O)c1ccccc1)C)c1ccc2c(c1)C(=O)N(C2=O)c1c(C)n(n(c1=O)c1ccccc1)C	C39H28N6O7	1	0	48012	1	142.802	OPLS_2005	ZINC000029060840-1	/home/marko/.schrodinger/canvas42/cnvCuTByx3V6TJ5X.cnv/3dmin/3dmin_02/3dmin_02_in.maegz	9	0	0	0	0	2	2	-2	692.686	0	1072.82	252.144	263.797	556.881	0	2002.91	0
	ZINC000003251601	5.1084	0	1	93.948	4	2	0	9	5625	38	InChI=1S/C28H29ClN4O4S/c1-18-25(27(35)33(32(18)5)22-9-7-6-8-10-22)31-38(36,37)24-17-19(11-16-23(24)29)26(34)30-21-14-12-20(13-15-21)28(2,3)4/h6-17,31H,1-5H3,(H,30,34)	WMMMOVYFLZPWKR-UHFFFAOYSA-N	151.647	553.072	ZINC000003251601	112.523	70.078	7	4	-65.0237	-21.9941	Clc1ccc(cc1S(=O)(=O)Nc1c(C)n(n(c1=O)c1ccccc1)C)C(=O)Nc1ccc(cc1)C(C)(C)C	C28H29ClN4O4S	1	0	48012	2	59.4378	OPLS_2005	ZINC000003251601-1	/home/marko/.schrodinger/canvas42/cnvCuTByx3V6TJ5X.cnv/3dmin/3dmin_02/3dmin_02_in.maegz	3	0	0	0	0	6	1	-2	553.074	0	912.261	327.908	133.413	403.762	47.177	1659.97	1.25
	ZINC000003215116	4.6164	0	1	94.365	4	2	0	9	5625	38	InChI=1S/C28H23ClN4O4S/c1-18-26(28(35)33(32(18)2)23-10-4-3-5-11-23)31-38(36,37)25-17-21(13-15-24(25)29)27(34)30-22-14-12-19-8-6-7-9-20(19)16-22/h3-17,31H,1-2H3,(H,30,34)	BRONGWLMKYLZFN-UHFFFAOYSA-N	149.431	547.025	ZINC000003215116	112.672	71.096	6	5	-64.3918	-21.0602	O=C(c1ccc(c(c1)S(=O)(=O)Nc1c(=O)n(n(c1C)C)c1ccccc1)Cl)Nc1ccc2c(c1)cccc2	C28H23ClN4O4S	1	0	48012	3	60.0991	OPLS_2005	ZINC000003215116-1	/home/marko/.schrodinger/canvas42/cnvCuTByx3V6TJ5X.cnv/3dmin/3dmin_02/3dmin_02_in.maegz	4	0	0	0	0	5	1	-2	547.027	0	875.954	131.034	135.16	566.234	43.526	1579.66	1.25
	ZINC000000955978	2.4639	0	1	81.753	7	1	0	9	5625	33	InChI=1S/C21H23N7O4S/c1-5-27-20(22-24-25-27)15-11-12-17(32-4)18(13-15)33(30,31)23-19-14(2)26(3)28(21(19)29)16-9-7-6-8-10-16/h6-13,23H,5H2,1-4H3	ZWKRFODDXJYRTL-UHFFFAOYSA-N	127.999	469.517	ZINC000000955978	134.857	56.73	7	4	-64.2986	-20.8952	COc1ccc(cc1S(=O)(=O)Nc1c(C)n(n(c1=O)c1ccccc1)C)c1nnnn1CC	C21H23N7O4S	1	0	48012	4	53.7006	OPLS_2005	ZINC000000955978-1	/home/marko/.schrodinger/canvas42/cnvCuTByx3V6TJ5X.cnv/3dmin/3dmin_02/3dmin_02_in.maegz	0	0	0	0	0	5	1	-2	469.517	0	785.457	332.131	182.959	269.714	0.653	1408.58	0.25
	ZINC000223282355	0.9612	2	0	49.501	3	1	0	15	26	26	InChI=1S/C19H25N7/c1-24-17(22-23-18(24)13-10-14(20)11-13)12-26-16-7-3-2-6-15(16)21-19(26)25-8-4-5-9-25/h2-3,6-7,13-14H,4-5,8-12,20H2,1H3/p+1/t13-,14+	YZMYRSSYBAPANB-OKILXGFUSA-O	100.384	352.457	ZINC000223282355	74.251	44.814	4	5	-64.0203	-20.5798	Cn1c(nnc1[C@@H]1C[C@@H](C1)[NH3+])Cn1c(nc2c1cccc2)N1CCCC1	C19H26N7+	1	0	48012	5	43.206	OPLS_2005	ZINC000223282355-1	/home/marko/.schrodinger/canvas42/cnvCuTByx3V6TJ5X.cnv/3dmin/3dmin_02/3dmin_02_in.maegz	0	1	0	0	0	3	0	1	351.453	0	641.947	361.915	117.554	162.478	0	1155.64	2
	Untitled_Molecule_000358	6.5053	0	0	65.336	4	0	0	9	5625	31	InChI=1S/C25H24N4O2/c1-18-17-29(25(30)27-22(18)28-15-9-4-10-16-28)23-21(19-11-5-2-6-12-19)31-24(26-23)20-13-7-3-8-14-20/h2-3,5-8,11-14,17H,4,9-10,15-16H2,1H3	HVQXDPYSNONPFB-UHFFFAOYSA-N	119.518	412.484		61.754	56.575	4	5	-62.6315	-21.0488	Cc1cn(c(=O)nc1N1CCCCC1)c1nc(oc1c1ccccc1)c1ccccc1	C25H24N4O2	1	0	48012	6	45.4618	OPLS_2005	Untitled_Molecule_000358-1	/home/marko/.schrodinger/canvas42/cnvCuTByx3V6TJ5X.cnv/3dmin/3dmin_02/3dmin_02_in.maegz	1	0	0	0	0	0	0	0	412.49	0	744.94	272.027	72.079	400.835	0	1340.61	0
	ZINC000096019864	5.7683	0	0	79.669	4	0	0	9	5625	37	InChI=1S/C26H27N7O2S2/c1-29-22-21(23(34)30(2)26(29)35)33(16-17-36-25-27-19-10-6-7-11-20(19)37-25)24(28-22)32-14-12-31(13-15-32)18-8-4-3-5-9-18/h3-11H,12-17H2,1-2H3	JCKAYWLKLXQQAW-UHFFFAOYSA-N	147.837	533.668	ZINC000096019864	89.538	67.281	6	6	-61.7031	-25.6926	Cn1c(=O)n(C)c(=O)c2c1nc(n2CCSc1nc2c(s1)cccc2)N1CCN(CC1)c1ccccc1	C26H27N7O2S2	1	0	48012	7	64.4827	OPLS_2005	ZINC000096019864-1	/home/marko/.schrodinger/canvas42/cnvCuTByx3V6TJ5X.cnv/3dmin/3dmin_02/3dmin_02_in.maegz	1	0	0	0	0	4	0	-1	533.665	0	805.137	335.989	125.071	294.885	49.192	1535.37	0
	ZINC000222309590	0.9612	2	0	49.501	3	1	0	15	26	26	InChI=1S/C19H25N7/c1-24-17(22-23-18(24)13-10-14(20)11-13)12-26-16-7-3-2-6-15(16)21-19(26)25-8-4-5-9-25/h2-3,6-7,13-14H,4-5,8-12,20H2,1H3/p+1/t13-,14-	YZMYRSSYBAPANB-HDJSIYSDSA-O	100.384	352.457	ZINC000222309590	74.723	44.814	4	5	-61.0347	-22.5395	Cn1c(nnc1[C@@H]1C[C@H](C1)[NH3+])Cn1c(nc2c1cccc2)N1CCCC1	C19H26N7+	1	0	48012	8	43.5635	OPLS_2005	ZINC000222309590-1	/home/marko/.schrodinger/canvas42/cnvCuTByx3V6TJ5X.cnv/3dmin/3dmin_02/3dmin_02_in.maegz	0	1	0	0	0	3	0	1	351.453	0	652.621	366.501	106.787	179.332	0	1163.17	2
	Untitled_Molecule_000271	1.9227	0	0	50.669	3	2	0	9	5625	24	InChI=1S/C17H16N6S/c1-10-7-13(11(2)23(10)17-19-9-20-22-17)15-8-24-16(21-15)12-5-3-4-6-14(12)18/h3-9H,18H2,1-2H3,(H,19,20,22)	QOFLPFWRYQJJQV-UHFFFAOYSA-N	97.7719	336.414		78.428	45.868	3	4	-59.2754	-22.4204	Nc1ccccc1c1scc(n1)c1cc(n(c1C)c1ncn[nH]1)C	C17H16N6S	1	0	48012	9	21.9645	OPLS_2005	Untitled_Molecule_000271-1	/home/marko/.schrodinger/canvas42/cnvCuTByx3V6TJ5X.cnv/3dmin/3dmin_02/3dmin_02_in.maegz	0	0	0	0	0	1	0	-1	336.414	0	594.661	127.789	117.254	306.557	43.061	1043	2.5
	ZINC000002809315	2.7714	0	1	71.085	5	0	0	9	5625	33	InChI=1S/C23H24N6O2S2/c30-33(31,21-9-5-2-6-10-21)28-13-11-19(12-14-28)22-25-26-23(32)29(22)20-15-24-27(17-20)16-18-7-3-1-4-8-18/h1-10,15,17,19H,11-14,16H2,(H,26,32)/p-1	YDWOPLTYJHOZOA-UHFFFAOYSA-M	124.736	479.598	ZINC000002809315	88.866	60.451	6	5	-58.4636	-25.6427	[S-]c1nnc(n1c1cnn(c1)Cc1ccccc1)C1CCN(CC1)S(=O)(=O)c1ccccc1	C23H23N6O2S2-	1	0	48012	10	17.3312	OPLS_2005	ZINC000002809315-1	/home/marko/.schrodinger/canvas42/cnvCuTByx3V6TJ5X.cnv/3dmin/3dmin_02/3dmin_02_in.maegz	1	0	0	0	0	5	1	-2	480.602	0	789.668	155.97	145.965	415.727	72.006	1432.83	0.8
	ZINC000238900008	3.3724	1	1	82.781	4	2	0	9	5625	32	InChI=1S/C23H20ClN3O5/c1-12-5-21-15(8-16(12)24)17(27-18(23(29)30)7-14-10-25-11-26-14)9-20(32-21)13-3-4-19(28)22(6-13)31-2/h3-6,8-11,18,28H,7H2,1-2H3,(H,25,26)(H,29,30)/p-1/b27-17-/t18-/m0/s1	HPJMLMDISRNTQE-PTXYPZRJSA-M	113.972	452.867	ZINC000238900008	118.756	54.915	6	4	-58.2547	-22.0924	COc1cc(ccc1O)c1c/c(=N/[C@H](C(=O)[O-])Cc2nc[nH]c2)/c2c(o1)cc(c(c2)Cl)C	C23H19ClN3O5-	1	0	48012	11	35.4406	OPLS_2005	ZINC000238900008-1	/home/marko/.schrodinger/canvas42/cnvCuTByx3V6TJ5X.cnv/3dmin/3dmin_02/3dmin_02_in.maegz	0	0	0	1	0	7	0	-2	453.881	0	710.312	196.107	195.206	259.53	59.469	1295.89	3
	ZINC000101461760	5.0819	0	0	82.614	4	2	0	9	5625	37	InChI=1S/C25H25ClN8O2S/c1-31-21-20(22(35)30-25(31)36)34(13-14-37-23-27-18-7-2-3-8-19(18)28-23)24(29-21)33-11-9-32(10-12-33)17-6-4-5-16(26)15-17/h2-8,15H,9-14H2,1H3,(H,27,28)(H,30,35,36)	LVNJSHZRKBLABN-UHFFFAOYSA-N	146.368	537.036	ZINC000101461760	117.214	65.833	6	6	-58.2273	-21.0076	Clc1cccc(c1)N1CCN(CC1)c1nc2c(n1CCSc1nc3c([nH]1)cccc3)c(=O)[nH]c(=O)n2C	C25H25ClN8O2S	1	0	48012	12	52.6279	OPLS_2005	ZINC000101461760-1	/home/marko/.schrodinger/canvas42/cnvCuTByx3V6TJ5X.cnv/3dmin/3dmin_02/3dmin_02_in.maegz	2	0	0	0	0	4	0	-1	537.038	0	806.303	227.079	127.591	343.126	108.507	1494.63	2
	ZINC000096019754	5.3803	0	0	83.614	5	1	0	9	5625	37	InChI=1S/C25H24ClN7O3S/c1-30-21-20(22(34)29-24(30)35)33(13-14-37-25-27-18-7-2-3-8-19(18)36-25)23(28-21)32-11-9-31(10-12-32)17-6-4-5-16(26)15-17/h2-8,15H,9-14H2,1H3,(H,29,34,35)	WHXSGIZEHXLRNZ-UHFFFAOYSA-N	142.712	538.021	ZINC000096019754	112.529	64.69	6	6	-57.9674	-23.3288	Clc1cccc(c1)N1CCN(CC1)c1nc2c(n1CCSc1nc3c(o1)cccc3)c(=O)[nH]c(=O)n2C	C25H24ClN7O3S	1	0	48012	13	54.2411	OPLS_2005	ZINC000096019754-1	/home/marko/.schrodinger/canvas42/cnvCuTByx3V6TJ5X.cnv/3dmin/3dmin_02/3dmin_02_in.maegz	1	0	0	0	0	4	0	-1	538.023	0	753.088	222.64	98.974	329.711	101.764	1447.76	1
	ZINC000009251112	5.2945	1	1	68.502	3	2	0	9	5625	31	InChI=1S/C24H27N3O3S/c1-3-30-23(28)17-10-4-6-12-19(17)26-24(29)25-16(2)21-18-11-5-7-13-20(18)31-22(21)27-14-8-9-15-27/h4,6,8-10,12,14-16H,3,5,7,11,13H2,1-2H3,(H2,25,26,29)/t16-/m0/s1	KPNWGHAVIIYAFB-INIZCTEOSA-N	121.593	437.555	ZINC000009251112	76.345	55.918	7	4	-57.9374	-24.0728	CCOC(=O)c1ccccc1NC(=O)N[C@H](c1c(sc2c1CCCC2)n1cccc1)C	C24H27N3O3S	1	0	48012	14	24.7422	OPLS_2005	ZINC000009251112-1	/home/marko/.schrodinger/canvas42/cnvCuTByx3V6TJ5X.cnv/3dmin/3dmin_02/3dmin_02_in.maegz	1	0	0	0	1	5	1	0	437.556	0	775.183	372.826	53.451	309.518	39.388	1399.96	1
	ZINC000097957501	5.424	0	0	88.447	6	1	0	9	5625	39	InChI=1S/C25H25ClN10O2S/c1-32-21-20(22(37)28-24(32)38)35(14-15-39-25-29-30-31-36(25)18-7-3-2-4-8-18)23(27-21)34-12-10-33(11-13-34)19-9-5-6-17(26)16-19/h2-9,16H,10-15H2,1H3,(H,28,37,38)	KLBYVBZMGIODER-UHFFFAOYSA-N	154.262	565.05	ZINC000097957501	140.157	67.893	7	6	-57.6457	-20.8048	Clc1cccc(c1)N1CCN(CC1)c1nc2c(n1CCSc1nnnn1c1ccccc1)c(=O)[nH]c(=O)n2C	C25H25ClN10O2S	1	0	48012	15	69.5419	OPLS_2005	ZINC000097957501-1	/home/marko/.schrodinger/canvas42/cnvCuTByx3V6TJ5X.cnv/3dmin/3dmin_02/3dmin_02_in.maegz	2	0	0	0	0	4	0	-2	565.051	0	861.946	220.411	199.84	353.427	88.268	1588.21	1
	ZINC000002809207	2.9064	1	2	71.085	5	0	0	9	5625	33	InChI=1S/C23H24N6O2S2/c30-33(31,21-11-5-2-6-12-21)28-13-7-10-19(16-28)22-25-26-23(32)29(22)20-14-24-27(17-20)15-18-8-3-1-4-9-18/h1-6,8-9,11-12,14,17,19H,7,10,13,15-16H2,(H,26,32)/p-1/t19-/m0/s1	NUSJIKRMKMVVFU-IBGZPJMESA-M	124.376	479.598	ZINC000002809207	87.049	60.451	6	5	-57.6313	-22.9086	[S-]c1nnc(n1c1cnn(c1)Cc1ccccc1)[C@H]1CCCN(C1)S(=O)(=O)c1ccccc1	C23H23N6O2S2-	1	0	48012	16	14.3085	OPLS_2005	ZINC000002809207-1	/home/marko/.schrodinger/canvas42/cnvCuTByx3V6TJ5X.cnv/3dmin/3dmin_02/3dmin_02_in.maegz	0	0	0	0	0	5	1	-1	480.602	0	672.11	138.415	140.882	330.267	62.547	1331.05	0.8
	ZINC000002808428	2.5236	0	1	68.974	5	0	0	9	5625	30	InChI=1S/C18H20Cl2N6O2S2/c1-30(27,28)25-6-4-12(5-7-25)17-22-23-18(29)26(17)15-9-21-24(11-15)10-13-2-3-14(19)8-16(13)20/h2-3,8-9,11-12H,4-7,10H2,1H3,(H,23,29)/p-1	VUDXPVOSWNLADS-UHFFFAOYSA-M	114.568	486.418	ZINC000002808428	90.283	53.302	5	4	-57.3006	-24.2461	Clc1ccc(c(c1)Cl)Cn1ncc(c1)n1c([S-])nnc1C1CCN(CC1)S(=O)(=O)C	C18H19Cl2N6O2S2-	1	0	48012	17	9.62759	OPLS_2005	ZINC000002808428-1	/home/marko/.schrodinger/canvas42/cnvCuTByx3V6TJ5X.cnv/3dmin/3dmin_02/3dmin_02_in.maegz	2	0	0	0	0	4	1	-1	487.421	0	724.101	224.149	154.941	157.268	187.742	1327.78	0.8
	ZINC000056907893	3.5433	0	0	66.836	3	1	0	9	5625	32	InChI=1S/C25H26N6O/c1-18-24(19(2)31(28-18)21-11-7-4-8-12-21)29-13-15-30(16-14-29)25(32)23-17-22(26-27-23)20-9-5-3-6-10-20/h3-12,17H,13-16H2,1-2H3,(H,26,27)	YWKJCPHRYGULRL-UHFFFAOYSA-N	128.173	426.514	ZINC000056907893	77.73	58.525	4	5	-57.1067	-22.6734	Cc1nn(c(c1N1CCN(CC1)C(=O)c1[nH]nc(c1)c1ccccc1)C)c1ccccc1	C25H26N6O	1	0	48012	18	58.272	OPLS_2005	ZINC000056907893-1	/home/marko/.schrodinger/canvas42/cnvCuTByx3V6TJ5X.cnv/3dmin/3dmin_02/3dmin_02_in.maegz	1	1	0	0	0	1	0	1	426.52	0	768.888	246.798	102.623	419.467	0	1384.9	1
	ZINC000000681977	2.0462	0	2	84.836	6	0	0	9	5625	33	InChI=1S/C22H26N4O5S2/c1-3-26(4-2)33(30,31)18-11-9-17(10-12-18)22(27)25-15-13-24(14-16-25)21-19-7-5-6-8-20(19)32(28,29)23-21/h5-12H,3-4,13-16H2,1-2H3	TVUJQLQBKJFCMN-UHFFFAOYSA-N	126.086	490.596	ZINC000000681977	124.02	56.173	6	4	-56.1752	-23.9761	CCN(S(=O)(=O)c1ccc(cc1)C(=O)N1CCN(CC1)C1=NS(=O)(=O)c2c1cccc2)CC	C22H26N4O5S2	1	0	48012	19	54.6938	OPLS_2005	ZINC000000681977-1	/home/marko/.schrodinger/canvas42/cnvCuTByx3V6TJ5X.cnv/3dmin/3dmin_02/3dmin_02_in.maegz	1	0	0	0	0	5	0	-2	490.591	0	752.822	297.249	208.501	245.214	1.858	1402.02	0
	ZINC000002809284	1.9801	1	1	51.168	4	0	0	9	5625	26	InChI=1S/C18H19N7S/c1-13-8-9-19-25(13)14(2)17-21-22-18(26)24(17)16-10-20-23(12-16)11-15-6-4-3-5-7-15/h3-10,12,14H,11H2,1-2H3,(H,22,26)/p-1/t14-/m1/s1	OWDJRTPXBUNMBN-CQSZACIVSA-M	98.8582	364.447	ZINC000002809284	65.213	47.964	5	4	-55.8112	-23.2749	[S-]c1nnc(n1c1cnn(c1)Cc1ccccc1)[C@H](n1nccc1C)C	C18H18N7S-	1	0	48012	20	19.7059	OPLS_2005	ZINC000002809284-1	/home/marko/.schrodinger/canvas42/cnvCuTByx3V6TJ5X.cnv/3dmin/3dmin_02/3dmin_02_in.maegz	0	0	0	0	0	5	1	0	365.455	0	630.777	160.155	80.576	319.988	70.058	1147.69	0.8
	ZINC000056907930	1.2003	1	2	73.752	5	1	0	9	5625	32	InChI=1S/C21H26N6O3S2/c1-14-20(15(2)27(24-14)16-5-11-32(29,30)13-16)25-6-8-26(9-7-25)21(28)18-12-17(22-23-18)19-4-3-10-31-19/h3-4,10,12,16H,5-9,11,13H2,1-2H3,(H,22,23)/t16-/m0/s1	GDMALOCVPMPIHH-INIZCTEOSA-N	125.743	474.599	ZINC000056907930	117.168	54.439	4	5	-55.2863	-23.0223	Cc1nn(c(c1N1CCN(CC1)C(=O)c1[nH]nc(c1)c1cccs1)C)[C@H]1CCS(=O)(=O)C1	C21H26N6O3S2	1	0	48012	21	49.7867	OPLS_2005	ZINC000056907930-1	/home/marko/.schrodinger/canvas42/cnvCuTByx3V6TJ5X.cnv/3dmin/3dmin_02/3dmin_02_in.maegz	0	1	0	0	0	1	0	-2	474.595	0	782.763	381.403	186.465	171.965	42.929	1411.89	1
	ZINC000020532213	4.2176	2	2	61.669	1	2	0	9	5625	31	InChI=1S/C25H32N4OS/c1-5-21(27-25(30)26-19-10-9-17(3)18(4)15-19)23-20-11-14-28(6-2)16-22(20)31-24(23)29-12-7-8-13-29/h7-10,12-13,15,21H,5-6,11,14,16H2,1-4H3,(H2,26,27,30)/p+1/t21-/m1/s1	VAJHUHSCASZJAK-OAQYLSRUSA-O	126.79	437.621	ZINC000020532213	49.894	58.768	6	4	-55.1906	-21.6719	CC[C@H](c1c(sc2c1CC[N@@H+](C2)CC)n1cccc1)NC(=O)Nc1ccc(c(c1)C)C	C25H33N4OS+	1	0	48012	22	25.3171	OPLS_2005	ZINC000020532213-1	/home/marko/.schrodinger/canvas42/cnvCuTByx3V6TJ5X.cnv/3dmin/3dmin_02/3dmin_02_in.maegz	0	1	0	0	1	5	0	1	436.614	0	756.547	448.327	36.304	232.386	39.53	1417.85	2
	ZINC000002808531	2.1837	1	1	51.168	4	0	0	9	5625	26	InChI=1S/C18H19N7S/c1-13-8-20-24(10-13)14(2)17-21-22-18(26)25(17)16-9-19-23(12-16)11-15-6-4-3-5-7-15/h3-10,12,14H,11H2,1-2H3,(H,22,26)/p-1/t14-/m1/s1	OLFCBLFKHWYZLR-CQSZACIVSA-M	98.9998	364.447	ZINC000002808531	64.478	47.964	5	4	-54.9881	-21.3904	Cc1cnn(c1)[C@@H](c1nnc(n1c1cnn(c1)Cc1ccccc1)[S-])C	C18H18N7S-	1	0	48012	23	18.982	OPLS_2005	ZINC000002808531-1	/home/marko/.schrodinger/canvas42/cnvCuTByx3V6TJ5X.cnv/3dmin/3dmin_02/3dmin_02_in.maegz	0	0	0	0	0	5	1	0	365.455	0	569.702	190.303	80.543	227.265	71.591	1089.67	0.8
	ZINC000004815853	1.8068	0	0	62.28	3	1	0	9	5625	27	InChI=1S/C18H21ClN6O2/c1-22-15-14(16(26)23(2)18(22)27)25(11-12-5-3-4-6-13(12)19)17(21-15)24-9-7-20-8-10-24/h3-6,20H,7-11H2,1-2H3/p+1	PDZWWGBRZISNRL-UHFFFAOYSA-O	101.368	389.859	ZINC000004815853	87.599	46.34	3	4	-54.5086	-20.5788	Clc1ccccc1Cn1c(nc2c1c(=O)n(C)c(=O)n2C)N1CC[NH2+]CC1	C18H22ClN6O2+	1	0	48012	24	58.0599	OPLS_2005	ZINC000004815853-1	/home/marko/.schrodinger/canvas42/cnvCuTByx3V6TJ5X.cnv/3dmin/3dmin_02/3dmin_02_in.maegz	0	1	0	0	0	2	0	1	388.856	0	631.637	320.132	106.812	147.217	57.476	1146.86	1
	ZINC000028405787	7.4178	0	0	66.336	1	1	0	9	5625	34	InChI=1S/C30H21N3S/c1-5-13-22(14-6-1)26-21-33(28(31-26)24-17-9-3-10-18-24)30-27(23-15-7-2-8-16-23)32-29(34-30)25-19-11-4-12-20-25/h1-21H/p+1	JRUBSCPBVBDSOE-UHFFFAOYSA-O	138.403	456.581	ZINC000028405787	23.184	71.484	5	6	-54.3278	-23.483	c1ccc(cc1)c1[nH+]c(cn1c1sc(nc1c1ccccc1)c1ccccc1)c1ccccc1	C30H22N3S+	1	0	48012	25	31.8575	OPLS_2005	ZINC000028405787-1	/home/marko/.schrodinger/canvas42/cnvCuTByx3V6TJ5X.cnv/3dmin/3dmin_02/3dmin_02_in.maegz	4	0	0	0	0	0	0	2	455.576	0	757.459	0	14.269	716.59	26.6	1403.2	0
	ZINC000002802631	1.9942	1	2	65.196	5	0	0	9	5625	29	InChI=1S/C18H21ClN6O2S2/c1-29(26,27)24-8-2-3-14(11-24)17-21-22-18(28)25(17)16-9-20-23(12-16)10-13-4-6-15(19)7-5-13/h4-7,9,12,14H,2-3,8,10-11H2,1H3,(H,22,28)/p-1/t14-/m1/s1	MKXUHRLZTABIJA-CQSZACIVSA-M	109.403	451.973	ZINC000002802631	90.418	51.332	5	4	-54.2195	-21.0243	Clc1ccc(cc1)Cn1ncc(c1)n1c([S-])nnc1[C@@H]1CCCN(C1)S(=O)(=O)C	C18H20ClN6O2S2-	1	0	48012	26	7.71325	OPLS_2005	ZINC000002802631-1	/home/marko/.schrodinger/canvas42/cnvCuTByx3V6TJ5X.cnv/3dmin/3dmin_02/3dmin_02_in.maegz	0	0	0	0	0	4	1	-1	452.976	0	618.556	196.065	126.282	160.453	135.755	1197.64	0.8
	ZINC000012445382	4.3247	0	0	55.669	3	0	0	9	5625	26	InChI=1S/C21H17N3OS/c1-14-11-17(13-25-2)18-19(24-9-3-4-10-24)20(26-21(18)23-14)16-7-5-15(12-22)6-8-16/h3-11H,13H2,1-2H3	FFGFDYGNIHRSQC-UHFFFAOYSA-N	103.097	359.444	ZINC000012445382	45.831	49.93	4	4	-54.2106	-20.5256	COCc1cc(C)nc2c1c(n1cccc1)c(s2)c1ccc(cc1)C#N	C21H17N3OS	1	0	48012	27	22.9998	OPLS_2005	ZINC000012445382-1	/home/marko/.schrodinger/canvas42/cnvCuTByx3V6TJ5X.cnv/3dmin/3dmin_02/3dmin_02_in.maegz	1	0	0	0	0	3	0	0	359.445	0	668.233	191.21	89.264	348.997	38.762	1179.7	0
	ZINC000092096638	1.3364	2	2	62.334	4	0	0	9	5625	25	InChI=1S/C17H16N6O2/c24-16(25)15-11-22(10-14(15)12-6-8-18-9-7-12)17-19-20-21-23(17)13-4-2-1-3-5-13/h1-9,14-15H,10-11H2,(H,24,25)/p-1/t14-,15+/m0/s1	CRKQHZZBLVWYSF-LSDHHAIUSA-M	90.749	335.34	ZINC000092096638	113.996	41.11	4	4	-54.1406	-23.2589	[O-]C(=O)[C@@H]1CN(C[C@H]1c1ccncc1)c1nnnn1c1ccccc1	C17H15N6O2-	1	0	48012	28	36.5462	OPLS_2005	ZINC000092096638-1	/home/marko/.schrodinger/canvas42/cnvCuTByx3V6TJ5X.cnv/3dmin/3dmin_02/3dmin_02_in.maegz	0	0	0	1	0	1	0	-2	336.352	0	562.73	63.295	202.938	296.496	0	1016.8	1
	Untitled_Molecule_000376	-0.4983	1	1	55.335	3	2	0	9	5625	26	InChI=1S/C19H22N6O/c1-13-17(19(24(2)23-13)25-11-5-9-22-25)18(26)21-12-16-15-7-4-3-6-14(15)8-10-20-16/h3-7,9,11,16,20H,8,10,12H2,1-2H3,(H,21,26)/p+1/t16-/m1/s1	MBYWBTAXHZTVPA-MRXNPFEDSA-O	100.827	351.425		76.83	45.988	4	4	-53.922	-20.7071	O=C(c1c(C)nn(c1n1cccn1)C)NC[C@H]1[NH2+]CCc2c1cccc2	C19H23N6O+	1	0	48012	29	27.7584	OPLS_2005	Untitled_Molecule_000376-1	/home/marko/.schrodinger/canvas42/cnvCuTByx3V6TJ5X.cnv/3dmin/3dmin_02/3dmin_02_in.maegz	0	1	0	0	0	3	0	1	350.422	0	619.736	284.219	70.253	265.264	0	1124.25	2
	ZINC000032796363	3.0426	0	0	70.336	4	1	0	9	5625	29	InChI=1S/C21H15FN4O3/c22-16-5-1-2-6-17(16)26-21(25-9-3-4-10-25)15(12-23-26)20(27)24-14-7-8-18-19(11-14)29-13-28-18/h1-12H,13H2,(H,24,27)	GOUMWOGZMIJCEH-UHFFFAOYSA-N	101.575	390.367	ZINC000032796363	68.92	50.435	4	5	-53.7819	-22.7862	O=C(c1cnn(c1n1cccc1)c1ccccc1F)Nc1ccc2c(c1)OCO2	C21H15FN4O3	1	0	48012	30	41.4882	OPLS_2005	ZINC000032796363-1	/home/marko/.schrodinger/canvas42/cnvCuTByx3V6TJ5X.cnv/3dmin/3dmin_02/3dmin_02_in.maegz	2	0	0	0	0	2	1	1	390.373	0	621.854	72.111	51.937	461.91	35.895	1120.44	1
	ZINC000028534772	4.7289	0	0	64.002	3	1	0	9	5625	30	InChI=1S/C23H23N5OS/c1-17-12-18(2)14-20(13-17)24-21(29)16-30-23-26-25-22(27-10-6-7-11-27)28(23)15-19-8-4-3-5-9-19/h3-14H,15-16H2,1-2H3,(H,24,29)	BQJJXCMVLAJUBW-UHFFFAOYSA-N	120.819	417.527	ZINC000028534772	70.096	57.278	7	4	-53.6542	-20.8099	O=C(Nc1cc(C)cc(c1)C)CSc1nnc(n1Cc1ccccc1)n1cccc1	C23H23N5OS	1	0	48012	31	20.6344	OPLS_2005	ZINC000028534772-1	/home/marko/.schrodinger/canvas42/cnvCuTByx3V6TJ5X.cnv/3dmin/3dmin_02/3dmin_02_in.maegz	1	0	0	0	0	6	0	-1	417.528	0	738.88	228.516	95.031	389.127	26.205	1338.71	1
	ZINC000002808530	2.1837	1	1	51.168	4	0	0	9	5625	26	InChI=1S/C18H19N7S/c1-13-8-20-24(10-13)14(2)17-21-22-18(26)25(17)16-9-19-23(12-16)11-15-6-4-3-5-7-15/h3-10,12,14H,11H2,1-2H3,(H,22,26)/p-1/t14-/m0/s1	OLFCBLFKHWYZLR-AWEZNQCLSA-M	98.9998	364.447	ZINC000002808530	64.711	47.964	5	4	-53.546	-21.0524	Cc1cnn(c1)[C@H](c1nnc(n1c1cnn(c1)Cc1ccccc1)[S-])C	C18H18N7S-	1	0	48012	32	20.7742	OPLS_2005	ZINC000002808530-1	/home/marko/.schrodinger/canvas42/cnvCuTByx3V6TJ5X.cnv/3dmin/3dmin_02/3dmin_02_in.maegz	0	0	0	0	0	5	1	0	365.455	0	655.324	217.17	79.751	292.327	66.076	1175.71	0.8
	ZINC000072348293	1.7933	0	0	67.614	6	0	0	2	4	28	InChI=1S/C19H18ClN5O3/c1-11-16(23-28-22-11)10-18(26)24-7-5-14(6-8-24)25-12(2)21-19(27)15-9-13(20)3-4-17(15)25/h3-5,9H,6-8,10H2,1-2H3	PEOKVVNQPAZIML-UHFFFAOYSA-N	102.461	399.831	ZINC000072348293	117.823	45.201	3	4	-53.3956	-24.7638	Clc1ccc2c(c1)c(=O)nc(n2C1=CCN(CC1)C(=O)Cc1nonc1C)C	C19H18ClN5O3	1	0	48012	33	36.2041	OPLS_2005	ZINC000072348293-1	/home/marko/.schrodinger/canvas42/cnvCuTByx3V6TJ5X.cnv/3dmin/3dmin_02/3dmin_02_in.maegz	0	0	0	0	1	2	0	-2	399.836	0	666.056	263.465	199.035	131.993	71.564	1183.98	0
	ZINC000056907881	3.0094	0	0	67.336	5	0	0	9	5625	31	InChI=1S/C23H23N5O3/c1-16-22(17(2)28(24-16)18-7-4-3-5-8-18)26-10-12-27(13-11-26)23(29)19-15-21(31-25-19)20-9-6-14-30-20/h3-9,14-15H,10-13H2,1-2H3	NBRIRRGEZWYWRW-UHFFFAOYSA-N	113.439	417.46	ZINC000056907881	82.666	53.09	4	5	-53.1881	-20.8548	O=C(c1noc(c1)c1ccco1)N1CCN(CC1)c1c(C)nn(c1C)c1ccccc1	C23H23N5O3	1	0	48012	34	50.8758	OPLS_2005	ZINC000056907881-1	/home/marko/.schrodinger/canvas42/cnvCuTByx3V6TJ5X.cnv/3dmin/3dmin_02/3dmin_02_in.maegz	0	1	0	0	0	1	0	1	417.466	0	734.506	247.85	96.646	390.011	0	1320.21	0
	ZINC000009251094	5.8387	1	1	55.585	1	2	0	9	5625	27	InChI=1S/C21H22BrN3OS/c1-14(23-21(26)24-16-8-6-7-15(22)13-16)19-17-9-2-3-10-18(17)27-20(19)25-11-4-5-12-25/h4-8,11-14H,2-3,9-10H2,1H3,(H2,23,24,26)/t14-/m0/s1	VSQGURHDTCGUDE-AWEZNQCLSA-N	112.94	444.388	ZINC000009251094	46.118	52.316	4	4	-52.896	-21.6433	O=C(N[C@H](c1c(sc2c1CCCC2)n1cccc1)C)Nc1cccc(c1)Br	C21H22BrN3OS	1	0	48012	35	17.8342	OPLS_2005	ZINC000009251094-1	/home/marko/.schrodinger/canvas42/cnvCuTByx3V6TJ5X.cnv/3dmin/3dmin_02/3dmin_02_in.maegz	1	0	0	0	1	3	0	1	444.388	0	689.878	233.753	28.803	310.548	116.774	1236.63	2
	ZINC000028405782	7.904	0	0	68.003	1	1	0	9	5625	35	InChI=1S/C31H23N3S/c1-22-17-19-25(20-18-22)29-32-27(23-11-5-2-6-12-23)21-34(29)31-28(24-13-7-3-8-14-24)33-30(35-31)26-15-9-4-10-16-26/h2-21H,1H3/p+1	NKQUPWVVLPMSSC-UHFFFAOYSA-O	143.444	470.607	ZINC000028405782	23.15	73.319	5	6	-52.825	-22.0427	Cc1ccc(cc1)c1[nH+]c(cn1c1sc(nc1c1ccccc1)c1ccccc1)c1ccccc1	C31H24N3S+	1	0	48012	36	31.3304	OPLS_2005	ZINC000028405782-1	/home/marko/.schrodinger/canvas42/cnvCuTByx3V6TJ5X.cnv/3dmin/3dmin_02/3dmin_02_in.maegz	4	0	0	0	0	0	0	2	469.603	0	787.945	81.52	14.361	665.464	26.6	1459.43	0
	ZINC000072348268	-0.7114	2	2	69.669	4	1	1	2	4	30	InChI=1S/C22H27N5O3/c1-3-19-24-21(29)16-6-4-5-7-17(16)27(19)15-8-11-26(12-9-15)20(28)14-18-22(30)23-10-13-25(18)2/h4-8,18H,3,9-14H2,1-2H3,(H,23,30)/p+1/t18-/m0/s1	VHRIWDJGEHBWQX-SFHVURJKSA-O	110.466	410.489	ZINC000072348268	114.266	48.681	4	4	-52.5271	-22.0768	CCc1nc(=O)c2c(n1C1=CCN(CC1)C(=O)C[C@H]1C(=O)NCC[N@H+]1C)cccc2	C22H28N5O3+	1	0	48012	37	59.0019	OPLS_2005	ZINC000072348268-1	/home/marko/.schrodinger/canvas42/cnvCuTByx3V6TJ5X.cnv/3dmin/3dmin_02/3dmin_02_in.maegz	0	1	0	0	2	3	0	0	409.487	0	696.634	359.166	169.515	167.953	0	1276.06	1
	ZINC000008912012	4.0639	2	2	69.252	4	0	0	9	5625	31	InChI=1S/C24H33N3O3S/c1-16-6-5-11-27(15-16)24(28)20-9-12-26(13-10-20)23-19(4)22(31(29,30)25-23)21-8-7-17(2)18(3)14-21/h7-8,14,16,20H,5-6,9-13,15H2,1-4H3/t16-/m1/s1	CPJQBORFVMSWRJ-MRXNPFEDSA-N	125.349	443.602	ZINC000008912012	81.055	51.774	3	4	-52.2706	-21.0378	C[C@@H]1CCCN(C1)C(=O)[C@@H]1CCN(CC1)C1=NS(=O)(=O)C(=C1C)c1ccc(c(c1)C)C	C24H33N3O3S	1	0	48012	38	56.7376	OPLS_2005	ZINC000008912012-1	/home/marko/.schrodinger/canvas42/cnvCuTByx3V6TJ5X.cnv/3dmin/3dmin_02/3dmin_02_in.maegz	0	0	0	0	1	1	0	-1	443.603	0	774.863	562.682	126.191	84.118	1.872	1420.5	0
	ZINC000008912419	4.9059	0	2	69.613	5	0	0	9	5625	27	InChI=1S/C17H21ClN2O4S3/c1-2-26(21,22)17-19-15(16(25-17)20-11-5-3-4-6-12-20)27(23,24)14-9-7-13(18)8-10-14/h7-10H,2-6,11-12H2,1H3	JAGQOWDHERAPOW-UHFFFAOYSA-N	110.387	449.008	ZINC000008912419	87.22	48.706	5	3	-51.7485	-21.1373	CCS(=O)(=O)c1sc(c(n1)S(=O)(=O)c1ccc(cc1)Cl)N1CCCCCC1	C17H21ClN2O4S3	1	0	48012	39	24.8684	OPLS_2005	ZINC000008912419-1	/home/marko/.schrodinger/canvas42/cnvCuTByx3V6TJ5X.cnv/3dmin/3dmin_02/3dmin_02_in.maegz	0	0	0	0	0	4	0	-1	448.997	0	671.886	326.747	129.023	117.944	98.172	1233.34	0
	ZINC000001398808	4.9747	0	1	70.197	2	1	0	9	5625	31	InChI=1S/C24H24ClN3O2S/c1-18-19(2)28(17-20-8-4-3-5-9-20)24(27-14-6-7-15-27)23(18)16-26-31(29,30)22-12-10-21(25)11-13-22/h3-15,26H,16-17H2,1-2H3	QXJYLPBWEYANSU-UHFFFAOYSA-N	122.311	453.984	ZINC000001398808	52.669	60.671	7	4	-51.6981	-20.8832	Clc1ccc(cc1)S(=O)(=O)NCc1c(n2cccc2)n(c(c1C)C)Cc1ccccc1	C24H24ClN3O2S	1	0	48012	40	9.47972	OPLS_2005	ZINC000001398808-1	/home/marko/.schrodinger/canvas42/cnvCuTByx3V6TJ5X.cnv/3dmin/3dmin_02/3dmin_02_in.maegz	0	0	0	0	0	6	0	0	453.985	0	625.636	137.678	87.063	342.57	58.324	1245.88	1
	ZINC000685942518	1.1128	2	2	48.918	5	0	0	15	26	24	InChI=1S/C17H19N5O2/c1-11-19-20-15(24-11)17-9-22(7-12(17)8-23-10-17)16-18-13-5-3-4-6-14(13)21(16)2/h3-6,12H,7-10H2,1-2H3/t12-,17-/m0/s1	SACKSDDLOUOIHS-SJCJKPOMSA-N	88.9725	325.365	ZINC000685942518	66.201	38.9	2	5	-51.6031	-25.5332	Cc1nnc(o1)[C@]12COC[C@@H]2CN(C1)c1nc2c(n1C)cccc2	C17H19N5O2	1	0	48012	41	46.279	OPLS_2005	ZINC000685942518-1	/home/marko/.schrodinger/canvas42/cnvCuTByx3V6TJ5X.cnv/3dmin/3dmin_02/3dmin_02_in.maegz	0	0	0	0	0	0	0	0	325.369	0	560.59	308.149	63.32	189.12	0	1002.02	0
	ZINC000056936188	0.4536	1	2	71.919	6	0	0	9	5625	31	InChI=1S/C21H31N5O4S/c1-14-19(17(4)30-23-14)5-6-20(27)24-8-10-25(11-9-24)21-15(2)22-26(16(21)3)18-7-12-31(28,29)13-18/h18H,5-13H2,1-4H3/t18-/m1/s1	RHFFBYITOGFVRE-GOSISDBHSA-N	118.579	449.567	ZINC000056936188	114	49.278	5	4	-51.4436	-21.8208	O=C(N1CCN(CC1)c1c(C)nn(c1C)[C@@H]1CCS(=O)(=O)C1)CCc1c(C)noc1C	C21H31N5O4S	1	0	48012	42	41.3034	OPLS_2005	ZINC000056936188-1	/home/marko/.schrodinger/canvas42/cnvCuTByx3V6TJ5X.cnv/3dmin/3dmin_02/3dmin_02_in.maegz	0	1	0	0	1	3	0	-2	449.567	0	789.924	584.746	180.595	22.635	1.947	1428.43	0
	ZINC000021523015	2.1894	0	0	67.669	3	2	0	9	5625	29	InChI=1S/C22H19N5O2/c1-16(28)24-17-9-11-18(12-10-17)25-21(29)20-15-23-27(19-7-3-2-4-8-19)22(20)26-13-5-6-14-26/h2-15H,1H3,(H,24,28)(H,25,29)	BHHAQGDHVRWBEZ-UHFFFAOYSA-N	108.674	385.419	ZINC000021523015	89.558	53.298	5	4	-51.4241	-20.9442	CC(=O)Nc1ccc(cc1)NC(=O)c1cnn(c1n1cccc1)c1ccccc1	C22H19N5O2	1	0	48012	43	32.7858	OPLS_2005	ZINC000021523015-1	/home/marko/.schrodinger/canvas42/cnvCuTByx3V6TJ5X.cnv/3dmin/3dmin_02/3dmin_02_in.maegz	2	0	0	0	0	3	0	-1	385.424	0	706.548	94.388	112.606	499.553	0	1241.89	2
	Untitled_Molecule_000363	3.9157	0	0	72.336	3	2	0	9	5625	31	InChI=1S/C24H26N4O3/c1-17(29)26-19-13-11-18(12-14-19)15-25-23(30)16-27-21-9-5-6-10-22(21)28(24(27)31)20-7-3-2-4-8-20/h5-7,9-14H,2-4,8,15-16H2,1H3,(H,25,30)(H,26,29)	YFEPQSQWUOXGIQ-UHFFFAOYSA-N	117.005	418.488		103.2	53.24	6	4	-51.3518	-20.9659	O=C(Cn1c(=O)n(c2c1cccc2)C1=CCCCC1)NCc1ccc(cc1)NC(=O)C	C24H26N4O3	1	0	48012	44	51.7767	OPLS_2005	Untitled_Molecule_000363-1	/home/marko/.schrodinger/canvas42/cnvCuTByx3V6TJ5X.cnv/3dmin/3dmin_02/3dmin_02_in.maegz	0	0	0	0	1	5	0	-1	418.494	0	719.603	349.186	110.139	260.279	0	1334.71	2
	ZINC000008720465	4.1155	0	0	66.669	5	1	0	9	5625	31	InChI=1S/C22H23N5O3S/c1-15-4-7-17(8-5-15)27-21(26-10-2-3-11-26)24-25-22(27)31-13-20(28)23-16-6-9-18-19(12-16)30-14-29-18/h4-9,12H,2-3,10-11,13-14H2,1H3,(H,23,28)	MRAOIJRMJAMXIS-UHFFFAOYSA-N	121.114	437.515	ZINC000008720465	83.436	54.085	6	5	-50.5311	-21.0771	O=C(Nc1ccc2c(c1)OCO2)CSc1nnc(n1c1ccc(cc1)C)N1CCCC1	C22H23N5O3S	1	0	48012	45	57.5056	OPLS_2005	ZINC000008720465-1	/home/marko/.schrodinger/canvas42/cnvCuTByx3V6TJ5X.cnv/3dmin/3dmin_02/3dmin_02_in.maegz	0	0	0	0	0	4	1	0	437.515	0	631.796	333.349	74.734	188.496	35.217	1260.63	1
	ZINC000021647701	1.5615	0	0	84.947	5	1	0	9	5625	35	InChI=1S/C24H24ClN7O3/c1-15-21-20(23(30-10-2-3-11-30)32(28-21)18-6-4-17(25)5-7-18)24(35)31(27-15)14-19(33)29-12-8-16(9-13-29)22(26)34/h2-7,10-11,16H,8-9,12-14H2,1H3,(H2,26,34)	JTADRONKGWNRHX-UHFFFAOYSA-N	132.145	493.945	ZINC000021647701	136.117	59.001	5	5	-50.4553	-21.5932	NC(=O)C1CCN(CC1)C(=O)Cn1nc(C)c2c(c1=O)c(n1cccc1)n(n2)c1ccc(cc1)Cl	C24H24ClN7O3	1	0	48012	46	45.9796	OPLS_2005	ZINC000021647701-1	/home/marko/.schrodinger/canvas42/cnvCuTByx3V6TJ5X.cnv/3dmin/3dmin_02/3dmin_02_in.maegz	0	0	0	0	2	3	0	-2	493.952	0	798.492	268.16	175.917	282.769	71.646	1455.02	2
	ZINC000047454246	3.2149	0	1	69.253	4	1	0	9	5625	28	InChI=1S/C20H23N3O4S/c1-13-11-17(27-5)12-14(2)19(13)28(25,26)21-18-15(3)22(4)23(20(18)24)16-9-7-6-8-10-16/h6-12,21H,1-5H3	ARQGBOUMBUBCCI-UHFFFAOYSA-N	111.467	401.479	ZINC000047454246	81.188	50.714	5	3	-50.2401	-20.5389	COc1cc(C)c(c(c1)C)S(=O)(=O)Nc1c(C)n(n(c1=O)c1ccccc1)C	C20H23N3O4S	1	0	48012	47	51.8628	OPLS_2005	ZINC000047454246-1	/home/marko/.schrodinger/canvas42/cnvCuTByx3V6TJ5X.cnv/3dmin/3dmin_02/3dmin_02_in.maegz	0	0	0	0	0	4	1	-1	401.479	0	690.176	360.411	70.908	258.153	0.704	1231.86	0.25
	ZINC000009349229	2.6169	0	1	91.254	5	4	0	9	5625	34	InChI=1S/C22H18N6O4S2/c23-19(29)18-12-25-28(14-8-10-15(11-9-14)34(24,31)32)20(18)26-22(33)27-21(30)17-7-3-5-13-4-1-2-6-16(13)17/h1-12H,(H2,23,29)(H2,24,31,32)(H2,26,27,30,33)	QBCREINLUJTODO-UHFFFAOYSA-N	133.911	494.546	ZINC000009349229	182.266	61.667	7	4	-50.1558	-24.0096	S=C(NC(=O)c1cccc2c1cccc2)Nc1c(cnn1c1ccc(cc1)S(=O)(=O)N)C(=O)N	C22H18N6O4S2	1	0	48012	48	50.9092	OPLS_2005	ZINC000009349229-1	/home/marko/.schrodinger/canvas42/cnvCuTByx3V6TJ5X.cnv/3dmin/3dmin_02/3dmin_02_in.maegz	0	0	0	0	0	5	0	-2	494.542	0	748.232	0	289.328	396.502	62.403	1365.81	5
	ZINC000016525090	5.2206	2	2	76.002	2	6	0	13	10	34	InChI=1S/C24H28N8O2/c33-23(31-21-27-17-8-1-2-9-18(17)28-21)25-13-15-6-5-7-16(12-15)14-26-24(34)32-22-29-19-10-3-4-11-20(19)30-22/h1-4,8-11,15-16H,5-7,12-14H2,(H3,25,27,28,31,33)(H3,26,29,30,32,34)/t15 -,16-/m1/s1	IAEAEWGHRXXLML-HZPDHXFCSA-N	128.332	460.531	ZINC000016525090	149.305	57.818	4	5	-50.1162	-21.6642	O=C(N=c1[nH]c2c([nH]1)cccc2)NC[C@@H]1CCC[C@H](C1)CNC(=O)N=c1[nH]c2c([nH]1)cccc2	C24H28N8O2	1	0	48012	49	85.2849	OPLS_2005	ZINC000016525090-1	/home/marko/.schrodinger/canvas42/cnvCuTByx3V6TJ5X.cnv/3dmin/3dmin_02/3dmin_02_in.maegz	3	0	0	0	0	8	0	-2	460.538	0	823.078	229.736	194.293	399.049	0	1454.16	2
	ZINC000016479968	7.3944	0	0	70.17	2	1	0	9	5625	35	InChI=1S/C31H26N2OS/c34-30(32-19-21-10-2-1-3-11-21)29-26-16-8-9-17-28(26)35-31(29)33-20-27-24-14-6-4-12-22(24)18-23-13-5-7-15-25(23)27/h1-7,10-15,18,20H,8-9,16-17,19H2,(H,32,34)/b33-20+	QFXZDSZVTUPFIP-FMFFXOCNSA-N	145.035	474.616	ZINC000016479968	39.535	69.138	5	6	-49.868	-23.3325	O=C(c1c(/N=C/c2c3ccccc3cc3c2cccc3)sc2c1CCCC2)NCc1ccccc1	C31H26N2OS	1	0	48012	50	43.2151	OPLS_2005	ZINC000016479968-1	/home/marko/.schrodinger/canvas42/cnvCuTByx3V6TJ5X.cnv/3dmin/3dmin_02/3dmin_02_in.maegz	4	0	0	0	0	6	0	0	474.619	0	790.813	201.718	37.115	522.696	29.283	1467.17	1
	ZINC000002840685	1.0363	0	2	87.336	7	0	0	9	5625	34	InChI=1S/C22H24N4O6S2/c27-22(17-5-7-18(8-6-17)34(30,31)26-13-15-32-16-14-26)25-11-9-24(10-12-25)21-19-3-1-2-4-20(19)33(28,29)23-21/h1-8H,9-16H2	LGQMRLKFTOHSAK-UHFFFAOYSA-N	125.665	504.579	ZINC000002840685	134.224	56.036	4	5	-49.6195	-20.6105	O=C(c1ccc(cc1)S(=O)(=O)N1CCOCC1)N1CCN(CC1)C1=NS(=O)(=O)c2c1cccc2	C22H24N4O6S2	1	0	48012	51	57.5575	OPLS_2005	ZINC000002840685-1	/home/marko/.schrodinger/canvas42/cnvCuTByx3V6TJ5X.cnv/3dmin/3dmin_02/3dmin_02_in.maegz	0	0	0	0	0	3	0	-2	504.575	0	715.157	251.713	223.121	238.465	1.857	1362.23	0
	ZINC000206649757	2.6356	0	0	70.668	5	1	0	9	5625	31	InChI=1S/C22H26N6O3/c1-2-31-22(30)27-14-10-18(11-15-27)23-20(29)19-21(26-12-6-7-13-26)28(25-24-19)16-17-8-4-3-5-9-17/h3-9,12-13,18H,2,10-11,14-16H2,1H3,(H,23,29)	SYPOIHMDUMRAQK-UHFFFAOYSA-N	115.222	422.48	ZINC000206649757	107.349	51.829	7	4	-49.2146	-22.4857	CCOC(=O)N1CCC(CC1)NC(=O)c1nnn(c1n1cccc1)Cc1ccccc1	C22H26N6O3	1	0	48012	52	32.0932	OPLS_2005	ZINC000206649757-1	/home/marko/.schrodinger/canvas42/cnvCuTByx3V6TJ5X.cnv/3dmin/3dmin_02/3dmin_02_in.maegz	1	0	0	0	0	5	0	-2	422.486	0	759.351	333.604	120.594	305.153	0	1377.19	1
	ZINC000013098921	3.5298	0	1	84.92	4	2	0	9	5625	34	InChI=1S/C25H24N4O4S/c1-17-10-7-8-15-22(17)26-24(30)19-11-9-14-21(16-19)34(32,33)27-23-18(2)28(3)29(25(23)31)20-12-5-4-6-13-20/h4-16,27H,1-3H3,(H,26,30)	WGVOZBVLOJRQCR-UHFFFAOYSA-N	133.217	476.548	ZINC000013098921	113.342	62.603	6	4	-49.132	-21.2497	O=C(c1cccc(c1)S(=O)(=O)Nc1c(C)n(n(c1=O)c1ccccc1)C)Nc1ccccc1C	C25H24N4O4S	1	0	48012	53	55.6201	OPLS_2005	ZINC000013098921-1	/home/marko/.schrodinger/canvas42/cnvCuTByx3V6TJ5X.cnv/3dmin/3dmin_02/3dmin_02_in.maegz	1	0	0	0	0	5	1	-2	476.549	0	817.556	208.332	132.261	476.116	0.848	1466.54	1.25
	ZINC001529168839	3.0082	1	1	57.668	7	0	0	9	5625	27	InChI=1S/C18H16N8O/c1-2-7-13(8-3-1)26-18(21-23-24-26)25-12-6-10-15(25)17-20-16(22-27-17)14-9-4-5-11-19-14/h1-5,7-9,11,15H,6,10,12H2/t15-/m0/s1	NQSBLBCHWIPGAQ-HNNXBMFYSA-N	99.9505	360.373	ZINC001529168839	100.167	45.428	4	5	-49.112	-22.8455	c1ccc(nc1)c1noc(n1)[C@@H]1CCCN1c1nnnn1c1ccccc1	C18H16N8O	1	0	48012	54	49.64	OPLS_2005	ZINC001529168839-1	/home/marko/.schrodinger/canvas42/cnvCuTByx3V6TJ5X.cnv/3dmin/3dmin_02/3dmin_02_in.maegz	0	0	0	0	0	0	0	0	360.377	0	564.656	140.636	146.524	277.496	0	1049.21	0
	ZINC000008912682	4.1477	1	1	61.946	3	1	0	9	5625	29	InChI=1S/C21H24ClN5OS/c1-14-9-10-15(2)27(14)21-25-24-20(29-21)26-11-5-7-17(13-26)19(28)23-12-16-6-3-4-8-18(16)22/h3-4,6,8-10,17H,5,7,11-13H2,1-2H3,(H,23,28)/t17-/m0/s1	YFKNCHIIBXKVRT-KRWDZBQOSA-N	118.529	429.966	ZINC000008912682	67.932	52.824	5	4	-48.9939	-23.2297	O=C([C@H]1CCCN(C1)c1nnc(s1)n1c(C)ccc1C)NCc1ccccc1Cl	C21H24ClN5OS	1	0	48012	55	20.3291	OPLS_2005	ZINC000008912682-1	/home/marko/.schrodinger/canvas42/cnvCuTByx3V6TJ5X.cnv/3dmin/3dmin_02/3dmin_02_in.maegz	1	0	0	0	1	3	0	0	429.966	0	752.028	348.294	66.198	263.2	74.335	1339.74	1
	ZINC000206649369	2.654	0	0	58.502	4	1	0	9	5625	26	InChI=1S/C19H16N6O/c1-14-9-10-20-13-16(14)21-18(26)17-19(24-11-5-6-12-24)25(23-22-17)15-7-3-2-4-8-15/h2-13H,1H3,(H,21,26)	AQXJZLPMCUDYPF-UHFFFAOYSA-N	96.5567	344.37	ZINC000206649369	78.886	47.52	4	4	-48.4262	-21.0582	O=C(c1nnn(c1n1cccc1)c1ccccc1)Nc1cnccc1C	C19H16N6O	1	0	48012	56	26.9346	OPLS_2005	ZINC000206649369-1	/home/marko/.schrodinger/canvas42/cnvCuTByx3V6TJ5X.cnv/3dmin/3dmin_02/3dmin_02_in.maegz	0	0	0	0	0	2	0	0	344.375	0	623.655	76.083	102.934	444.638	0	1102.25	1
	ZINC000095386010	1.8571	1	1	60.502	4	2	0	15	26	27	InChI=1S/C20H24N4O3/c1-13-3-5-16(27-13)7-9-21-19(26)14-4-6-18-17(11-14)22-20(23(18)2)24-10-8-15(25)12-24/h3-6,11,15,25H,7-10,12H2,1-2H3,(H,21,26)/t15-/m0/s1	BYBNOTQQWAFDQK-HNNXBMFYSA-N	99.5687	368.43	ZINC000095386010	84.902	45.452	5	4	-48.2918	-22.4271	O[C@H]1CCN(C1)c1nc2c(n1C)ccc(c2)C(=O)NCCc1ccc(o1)C	C20H24N4O3	1	0	48012	57	28.0502	OPLS_2005	ZINC000095386010-1	/home/marko/.schrodinger/canvas42/cnvCuTByx3V6TJ5X.cnv/3dmin/3dmin_02/3dmin_02_in.maegz	0	0	0	0	0	5	0	-1	368.435	0	672.047	384.881	95.358	191.808	0	1197.76	2
	ZINC000225363594	6.3574	2	2	70.835	3	1	0	9	5625	36	InChI=1S/C28H29N5OS2/c1-18-17-23(19(2)32(18)28-30-15-16-36-28)26-25(24-9-5-6-14-29-24)31-27(35)33(26)20-10-12-22(13-11-20)34-21-7-3-4-8-21/h5-6,9-17,21,25-26H,3-4,7-8H2,1-2H3,(H,31,35)/t25-,26+/m1/s1	OHQMUMKZZIFMRC-FTJBHMTQSA-N	146.718	515.693	ZINC000225363594	55.328	68.636	6	6	-48.1761	-22.2097	S=C1N[C@@H]([C@@H](N1c1ccc(cc1)OC1CCCC1)c1cc(n(c1C)c1nccs1)C)c1ccccn1	C28H29N5OS2	1	0	48012	58	66.5368	OPLS_2005	ZINC000225363594-1	/home/marko/.schrodinger/canvas42/cnvCuTByx3V6TJ5X.cnv/3dmin/3dmin_02/3dmin_02_in.maegz	3	0	0	0	0	2	0	1	515.69	0	817.514	342.089	45.11	335.452	94.863	1549	1
	ZINC000408983513	10.744	0	0	85.17	2	1	0	9	5625	44	InChI=1S/C39H39N3OS/c1-27-21-23-32(24-22-27)42-34(28-13-5-2-6-14-28)25-30(37(42)29-15-7-3-8-16-29)26-40-39-36(33-19-11-12-20-35(33)44-39)38(43)41-31-17-9-4-10-18-31/h2-3,5-8,13-16,21-26,31H,4,9-12,17- 20H2,1H3,(H,41,43)/b40-26+	KWWCAAZMFFESDM-IHELAITMSA-N	180.669	597.812	ZINC000408983513	43.274	85.357	7	7	-47.9291	-22.7301	Cc1ccc(cc1)n1c(c2ccccc2)c(cc1c1ccccc1)/C=N/c1sc2c(c1C(=O)NC1CCCCC1)CCCC2	C39H39N3OS	1	0	48012	59	43.6561	OPLS_2005	ZINC000408983513-1	/home/marko/.schrodinger/canvas42/cnvCuTByx3V6TJ5X.cnv/3dmin/3dmin_02/3dmin_02_in.maegz	5	0	0	0	0	5	0	0	597.817	0	960.683	459.653	33.001	435.262	32.767	1884.35	1
	ZINC000008101132	-11.1625	15	15	92.495	11	11	0	17	161	33	InChI=1S/C18H36N4O11/c19-2-6-10(25)12(27)13(28)18(30-6)33-16-5(21)1-4(20)15(14(16)29)32-17-11(26)8(22)9(24)7(3-23)31-17/h4-18,23-29H,1-3,19-22H2/p+4/t4-,5+,6-,7-,8+,9+,10+,11+,12+,13+,14-,15-,16+,17+, 18+/m0/s1	SBUJHOSQTJFQJX-LBWXZNRASA-R	98.8461	488.53	ZINC000008101132	268.624	45.441	6	3	-47.6856	-29.0171	[NH3+]C[C@@H]1O[C@H](O[C@@H]2[C@H]([NH3+])C[C@@H]([C@@H]([C@@H]2O)O[C@H]2O[C@@H](CO)[C@H]([C@H]([C@H]2O)[NH3+])O)[NH3+])[C@@H]([C@@H]([C@@H]1O)O)O	C18H40N4O11++++	1	0	48012	60	106.41	OPLS_2005	ZINC000008101132-1	/home/marko/.schrodinger/canvas42/cnvCuTByx3V6TJ5X.cnv/3dmin/3dmin_02/3dmin_02_in.maegz	11	4	0	0	0	17	2	-2	484.503	0	701.105	290	411.105	0	0	1332.1	15
	ZINC000000807684	3.7904	0	0	54.67	4	0	0	9	5625	27	InChI=1S/C21H22N4OS/c1-11-18-13(3)25(14(4)19(18)12(2)24-23-11)21-22-20(15(5)27-21)16-7-9-17(26-6)10-8-16/h7-10H,1-6H3	ZQXABDBOVBCYCW-UHFFFAOYSA-N	109.195	378.491	ZINC000000807684	48.039	51.077	3	4	-47.2467	-23.2024	COc1ccc(cc1)c1nc(sc1C)n1c(C)c2c(c1C)c(C)nnc2C	C21H22N4OS	1	0	48012	61	42.3155	OPLS_2005	ZINC000000807684-1	/home/marko/.schrodinger/canvas42/cnvCuTByx3V6TJ5X.cnv/3dmin/3dmin_02/3dmin_02_in.maegz	1	0	0	0	0	1	0	1	378.491	0	669.976	414.318	57.657	166.505	31.495	1200.92	0
	ZINC000224226677	5.4579	2	2	62.002	2	1	0	9	5625	31	InChI=1S/C24H23N5S2/c1-15-7-6-8-18(13-15)29-22(21(27-23(29)30)20-9-4-5-10-25-20)19-14-16(2)28(17(19)3)24-26-11-12-31-24/h4-14,21-22H,1-3H3,(H,27,30)/t21-,22+/m1/s1	PXRBXTHPNXPVLK-YADHBBJMSA-N	128.883	445.603	ZINC000224226677	46.568	61.433	4	5	-47.2445	-23.9945	Cc1cccc(c1)N1C(=S)N[C@@H]([C@@H]1c1cc(n(c1C)c1nccs1)C)c1ccccn1	C24H23N5S2	1	0	48012	62	48.406	OPLS_2005	ZINC000224226677-1	/home/marko/.schrodinger/canvas42/cnvCuTByx3V6TJ5X.cnv/3dmin/3dmin_02/3dmin_02_in.maegz	1	0	0	0	0	0	0	2	445.599	0	696.776	220.311	35.508	350.313	90.643	1330.3	1
	ZINC000002806350	2.395	4	4	52.835	1	2	0	9	5625	28	InChI=1S/C22H31N5S/c1-14-7-5-6-8-17(14)13-27-16(3)21(15(2)25-27)24-22(28)23-18-11-19-9-10-20(12-18)26(19)4/h5-8,18-20H,9-13H2,1-4H3,(H2,23,24,28)/p+1/t18-,19-,20+	HLKNZVDOOBQPTC-OWZKRDHZSA-O	121.232	398.588	ZINC000002806350	47.537	52.213	6	4	-47.2131	-26.6451	S=C(Nc1c(C)nn(c1C)Cc1ccccc1C)N[C@@H]1C[C@H]2CC[C@@H](C1)[N@@H+]2C	C22H32N5S+	1	0	48012	63	69.6039	OPLS_2005	ZINC000002806350-1	/home/marko/.schrodinger/canvas42/cnvCuTByx3V6TJ5X.cnv/3dmin/3dmin_02/3dmin_02_in.maegz	0	1	0	0	0	4	0	2	397.58	0	721.005	482.699	30.814	151.265	56.227	1319.93	2
	ZINC000096361323	5.2534	0	0	65.669	4	2	0	9	5625	29	InChI=1S/C22H20N4O2S/c1-15-14-26(22(28)24-19(15)23-12-13-27)20-18(16-8-4-2-5-9-16)29-21(25-20)17-10-6-3-7-11-17/h2-11,14,27H,12-13H2,1H3,(H,23,24,28)	DXTHMGHEEAQHQA-UHFFFAOYSA-N	115.878	404.485	ZINC000096361323	83.391	55.207	6	4	-47.165	-20.5596	OCCNc1nc(=O)n(cc1C)c1nc(sc1c1ccccc1)c1ccccc1	C22H20N4O2S	1	0	48012	64	35.5358	OPLS_2005	ZINC000096361323-1	/home/marko/.schrodinger/canvas42/cnvCuTByx3V6TJ5X.cnv/3dmin/3dmin_02/3dmin_02_in.maegz	0	0	0	0	0	4	0	-1	404.486	0	706.014	173.454	115.369	389.256	27.935	1268.8	2
	Untitled_Molecule_000220	2.8629	0	0	70.002	6	1	0	9	5625	32	InChI=1S/C22H23N5O4S/c28-20(23-17-6-7-18-19(12-17)31-15-30-18)14-32-22-25-24-21(26-8-10-29-11-9-26)27(22)13-16-4-2-1-3-5-16/h1-7,12H,8-11,13-15H2,(H,23,28)	HXIJUQUSQJJTSI-UHFFFAOYSA-N	122.442	453.514		93.621	54.722	7	5	-47.0199	-23.1729	O=C(Nc1ccc2c(c1)OCO2)CSc1nnc(n1Cc1ccccc1)N1CCOCC1	C22H23N5O4S	1	0	48012	65	42.9447	OPLS_2005	Untitled_Molecule_000220-1	/home/marko/.schrodinger/canvas42/cnvCuTByx3V6TJ5X.cnv/3dmin/3dmin_02/3dmin_02_in.maegz	0	0	0	0	0	6	1	-1	453.515	0	623.134	253.167	81.052	260.813	28.102	1231.31	1
	ZINC000002244629	5.367	0	0	64.337	4	0	0	9	5625	32	InChI=1S/C26H24N4OS/c1-15-23-17(3)30(18(4)24(23)16(2)29-28-15)26-27-25(19(5)32-26)20-11-13-22(14-12-20)31-21-9-7-6-8-10-21/h6-14H,1-5H3	ZMZROIJBMXHZHC-UHFFFAOYSA-N	128.973	440.56	ZINC000002244629	47.604	62.166	4	5	-46.8919	-29.3019	Cc1sc(nc1c1ccc(cc1)Oc1ccccc1)n1c(C)c2c(c1C)c(C)nnc2C	C26H24N4OS	1	0	48012	66	47.122	OPLS_2005	ZINC000002244629-1	/home/marko/.schrodinger/canvas42/cnvCuTByx3V6TJ5X.cnv/3dmin/3dmin_02/3dmin_02_in.maegz	1	0	0	0	0	2	0	0	440.562	0	756.583	321.237	57.723	346.25	31.373	1378.24	0
	Untitled_Molecule_000236	4.8669	0	1	81.753	4	0	0	9	5625	35	InChI=1S/C27H29N3O4S/c1-5-34-24-15-17-25(18-16-24)35(32,33)29(19-22-13-11-20(2)12-14-22)26-21(3)28(4)30(27(26)31)23-9-7-6-8-10-23/h6-18H,5,19H2,1-4H3	SYUYCIYWKVXFGV-UHFFFAOYSA-N	140.683	491.602		71.458	65.473	8	4	-46.7327	-22.9799	CCOc1ccc(cc1)S(=O)(=O)N(c1c(C)n(n(c1=O)c1ccccc1)C)Cc1ccc(cc1)C	C27H29N3O4S	1	0	48012	67	46.9202	OPLS_2005	Untitled_Molecule_000236-1	/home/marko/.schrodinger/canvas42/cnvCuTByx3V6TJ5X.cnv/3dmin/3dmin_02/3dmin_02_in.maegz	0	0	0	0	0	7	1	-1	491.604	0	783.794	353.213	75.371	354.31	0.9	1472.75	0
	ZINC000008912635	4.0127	0	0	61.946	3	1	0	9	5625	29	InChI=1S/C21H24ClN5OS/c1-14-6-7-15(2)27(14)21-25-24-20(29-21)26-10-8-17(9-11-26)19(28)23-13-16-4-3-5-18(22)12-16/h3-7,12,17H,8-11,13H2,1-2H3,(H,23,28)	IUPMQHZDDZTHSN-UHFFFAOYSA-N	118.682	429.966	ZINC000008912635	67.165	52.824	5	4	-46.6505	-22.5213	O=C(C1CCN(CC1)c1nnc(s1)n1c(C)ccc1C)NCc1cccc(c1)Cl	C21H24ClN5OS	1	0	48012	68	16.34	OPLS_2005	ZINC000008912635-1	/home/marko/.schrodinger/canvas42/cnvCuTByx3V6TJ5X.cnv/3dmin/3dmin_02/3dmin_02_in.maegz	1	0	0	0	1	3	0	0	429.966	0	760.54	350.936	74.181	244.493	90.929	1347.9	1
	ZINC000224456588	5.6361	2	2	64.113	2	1	0	9	5625	31	InChI=1S/C23H20ClN5S2/c1-14-13-18(15(2)28(14)23-26-11-12-31-23)21-20(19-5-3-4-10-25-19)27-22(30)29(21)17-8-6-16(24)7-9-17/h3-13,20-21H,1-2H3,(H,27,30)/t20-,21+/m1/s1	UUDHPGFLFGRXGN-RTWAWAEBSA-N	128.647	466.021	ZINC000224456588	48.501	61.568	4	5	-46.4243	-23.5559	Clc1ccc(cc1)N1C(=S)N[C@@H]([C@@H]1c1cc(n(c1C)c1nccs1)C)c1ccccn1	C23H20ClN5S2	1	0	48012	69	45.1487	OPLS_2005	ZINC000224456588-1	/home/marko/.schrodinger/canvas42/cnvCuTByx3V6TJ5X.cnv/3dmin/3dmin_02/3dmin_02_in.maegz	1	0	0	0	0	0	0	2	466.017	0	694.329	133.481	45.699	351.577	163.572	1315.78	1
	ZINC000008770710	5.8159	0	0	92.114	6	0	0	9	5625	40	InChI=1S/C28H22ClN7O3S/c29-20-11-13-22(14-12-20)36-32-24(28(38)34-15-17-39-18-16-34)27(40-36)30-26(37)23-25(19-7-3-1-4-8-19)35(33-31-23)21-9-5-2-6-10-21/h1-14H,15-18H2/b30-27-	SDMILFHATDCIME-IKPAITLHSA-N	154.892	572.037	ZINC000008770710	116.437	71.45	5	6	-46.1971	-30.9678	Clc1ccc(cc1)n1nc(/c(=N/C(=O)c2nnn(c2c2ccccc2)c2ccccc2)/s1)C(=O)N1CCOCC1	C28H22ClN7O3S	1	0	48012	70	67.5451	OPLS_2005	ZINC000008770710-1	/home/marko/.schrodinger/canvas42/cnvCuTByx3V6TJ5X.cnv/3dmin/3dmin_02/3dmin_02_in.maegz	3	0	0	0	0	4	1	-1	572.04	0	868.74	158.909	104.116	507.237	98.479	1608.84	0
	ZINC000035616058	5.4698	0	0	60.114	3	2	0	9	5625	27	InChI=1S/C21H18ClN3O2/c1-13-5-3-8-19-24-20(14-9-10-17(26)18(11-14)27-2)21(25(13)19)23-16-7-4-6-15(22)12-16/h3-12,23,26H,1-2H3	WMZGDDVPNUCPSQ-UHFFFAOYSA-N	104.082	379.839	ZINC000035616058	53.238	51.767	4	4	-46.1899	-22.5591	COc1cc(ccc1O)c1nc2n(c1Nc1cccc(c1)Cl)c(C)ccc2	C21H18ClN3O2	1	0	48012	71	30.3744	OPLS_2005	ZINC000035616058-1	/home/marko/.schrodinger/canvas42/cnvCuTByx3V6TJ5X.cnv/3dmin/3dmin_02/3dmin_02_in.maegz	0	0	0	0	0	4	0	0	379.845	0	616.899	155.297	69.709	338.49	53.402	1123.92	2
	ZINC000224259661	5.9441	2	2	63.669	2	1	0	9	5625	32	InChI=1S/C25H25N5S2/c1-15-8-9-19(13-16(15)2)30-23(22(28-24(30)31)21-7-5-6-10-26-21)20-14-17(3)29(18(20)4)25-27-11-12-32-25/h5-14,22-23H,1-4H3,(H,28,31)/t22-,23-/m0/s1	SIXZRVRCOCTGJR-GOTSBHOMSA-N	133.924	459.63	ZINC000224259661	49.567	63.268	4	5	-46.146	-22.9884	S=C1N[C@H]([C@@H](N1c1ccc(c(c1)C)C)c1cc(n(c1C)c1nccs1)C)c1ccccn1	C25H25N5S2	1	0	48012	72	46.9823	OPLS_2005	ZINC000224259661-1	/home/marko/.schrodinger/canvas42/cnvCuTByx3V6TJ5X.cnv/3dmin/3dmin_02/3dmin_02_in.maegz	3	0	0	0	0	0	0	1	459.626	0	758.944	274.509	42.536	338.064	103.834	1408.77	1
	ZINC000225418407	3.8664	2	3	84.586	5	2	0	9	5625	37	InChI=1S/C25H26N6O3S3/c1-15-13-18(16(2)30(15)25-27-11-12-36-25)23-22(20-7-5-6-10-26-20)28-24(35)31(23)17-8-9-19(21(14-17)34-3)29-37(4,32)33/h5-14,22-23,29H,1-4H3,(H,28,35)/t22-,23-/m0/s1	FDLFYDRQQHAOEO-GOTSBHOMSA-N	147.36	554.707	ZINC000225418407	108.509	69.094	7	5	-46.1206	-21.5062	COc1cc(ccc1NS(=O)(=O)C)N1C(=S)N[C@H]([C@@H]1c1cc(n(c1C)c1nccs1)C)c1ccccn1	C25H26N6O3S3	1	0	48012	73	44.6669	OPLS_2005	ZINC000225418407-1	/home/marko/.schrodinger/canvas42/cnvCuTByx3V6TJ5X.cnv/3dmin/3dmin_02/3dmin_02_in.maegz	1	0	0	0	0	3	0	-1	554.699	0	853.283	303.576	132.064	317.979	99.664	1579.85	2
	ZINC000334158031	2.888	1	2	72.252	4	1	0	9	5625	30	InChI=1S/C22H23N3O4S/c1-29-19-9-7-17(8-10-19)20-14-21(23-22(26)13-16-5-3-2-4-6-16)25(24-20)18-11-12-30(27,28)15-18/h2-10,14,18,24H,11-13,15H2,1H3/b23-21+/t18-/m0/s1	JDRUMYPZPNZFFH-MLSMKVKPSA-N	116.72	425.501	ZINC000334158031	96.943	53.193	5	4	-46.0809	-24.5127	COc1ccc(cc1)c1[nH]n(/c(=N/C(=O)Cc2ccccc2)/c1)[C@H]1CCS(=O)(=O)C1	C22H23N3O4S	1	0	48012	74	41.1404	OPLS_2005	ZINC000334158031-1	/home/marko/.schrodinger/canvas42/cnvCuTByx3V6TJ5X.cnv/3dmin/3dmin_02/3dmin_02_in.maegz	0	0	0	0	0	5	1	-2	425.501	0	703.349	231.119	138.904	331.339	1.988	1281.48	1
	ZINC000224194305	5.4579	2	2	62.002	2	1	0	9	5625	31	InChI=1S/C24H23N5S2/c1-15-7-9-18(10-8-15)29-22(21(27-23(29)30)20-6-4-5-11-25-20)19-14-16(2)28(17(19)3)24-26-12-13-31-24/h4-14,21-22H,1-3H3,(H,27,30)/t21-,22+/m1/s1	XBEBKFKQHAEEEA-YADHBBJMSA-N	128.883	445.603	ZINC000224194305	47.581	61.433	4	5	-46.0653	-23.0373	Cc1ccc(cc1)N1C(=S)N[C@@H]([C@@H]1c1cc(n(c1C)c1nccs1)C)c1ccccn1	C24H23N5S2	1	0	48012	75	44.3474	OPLS_2005	ZINC000224194305-1	/home/marko/.schrodinger/canvas42/cnvCuTByx3V6TJ5X.cnv/3dmin/3dmin_02/3dmin_02_in.maegz	1	0	0	0	0	0	0	1	445.599	0	706.524	227.016	44.724	343.116	91.668	1334.91	1
	ZINC000035616194	4.8054	0	0	56.336	3	2	0	9	5625	26	InChI=1S/C21H19N3O2/c1-14-6-5-9-19-23-20(15-10-12-16(25)13-11-15)21(24(14)19)22-17-7-3-4-8-18(17)26-2/h3-13,22,25H,1-2H3	UYTGWUUUJWIUOY-UHFFFAOYSA-N	99.2771	345.394	ZINC000035616194	52.616	49.797	4	4	-45.8389	-21.0136	COc1ccccc1Nc1c(nc2n1c(C)ccc2)c1ccc(cc1)O	C21H19N3O2	1	0	48012	76	31.0674	OPLS_2005	ZINC000035616194-1	/home/marko/.schrodinger/canvas42/cnvCuTByx3V6TJ5X.cnv/3dmin/3dmin_02/3dmin_02_in.maegz	0	0	0	0	0	4	0	0	345.4	0	611.721	155.188	73.373	383.16	0	1097.62	2
	ZINC000001413167	4.6973	1	1	94.337	4	1	0	9	5625	37	InChI=1S/C29H24FN3O4/c1-17-9-11-20(12-10-17)26(34)23-25(19-13-15-21(30)16-14-19)32(29(37)27(23)35)24-18(2)31(3)33(28(24)36)22-7-5-4-6-8-22/h4-16,25,35H,1-3H3/t25-/m0/s1	UQJFWJINYDZNSO-VWLOTQADSA-N	140.865	497.517	ZINC000001413167	107.003	64.42	5	5	-45.7074	-23.0111	Fc1ccc(cc1)[C@H]1C(=C(C(=O)N1c1c(C)n(n(c1=O)c1ccccc1)C)O)C(=O)c1ccc(cc1)C	C29H24FN3O4	1	0	48012	77	69.4158	OPLS_2005	ZINC000001413167-1	/home/marko/.schrodinger/canvas42/cnvCuTByx3V6TJ5X.cnv/3dmin/3dmin_02/3dmin_02_in.maegz	0	0	0	0	0	3	1	-1	497.525	0	781.559	192.291	144.092	398.145	47.031	1478.08	0
	ZINC000224921378	6.2063	2	2	64.419	2	1	0	9	5625	32	InChI=1S/C24H22BrN5S2/c1-14-12-17(7-8-19(14)25)30-22(21(28-23(30)31)20-6-4-5-9-26-20)18-13-15(2)29(16(18)3)24-27-10-11-32-24/h4-13,21-22H,1-3H3,(H,28,31)/t21-,22-/m0/s1	DTPPATZSGYUGDG-VXKWHMMOSA-N	136.506	524.499	ZINC000224921378	47.944	64.059	4	5	-45.5413	-22.4476	S=C1N[C@H]([C@@H](N1c1ccc(c(c1)C)Br)c1cc(n(c1C)c1nccs1)C)c1ccccn1	C24H22BrN5S2	1	0	48012	78	44.8697	OPLS_2005	ZINC000224921378-1	/home/marko/.schrodinger/canvas42/cnvCuTByx3V6TJ5X.cnv/3dmin/3dmin_02/3dmin_02_in.maegz	2	0	0	0	0	0	0	2	524.495	0	754.86	201.284	42.403	340.694	170.479	1402.96	1
	ZINC000334158658	2.8368	1	2	75.919	5	1	0	9	5625	31	InChI=1S/C22H23N3O5S/c1-29-19-9-8-16(12-20(19)30-2)22(26)23-21-13-18(15-6-4-3-5-7-15)24-25(21)17-10-11-31(27,28)14-17/h3-9,12-13,17,24H,10-11,14H2,1-2H3/b23-21+/t17-/m0/s1	ZRSJBLRRPXTWBW-BIBRTQAFSA-N	118.634	441.5	ZINC000334158658	104.889	53.83	5	4	-45.4731	-20.8044	COc1cc(ccc1OC)C(=O)/N=c/1\cc([nH]n1[C@H]1CCS(=O)(=O)C1)c1ccccc1	C22H23N3O5S	1	0	48012	79	44.4713	OPLS_2005	ZINC000334158658-1	/home/marko/.schrodinger/canvas42/cnvCuTByx3V6TJ5X.cnv/3dmin/3dmin_02/3dmin_02_in.maegz	0	0	0	0	0	5	1	-2	441.501	0	745.52	297.438	135.133	310.949	2	1331.62	1
	ZINC000408818777	7.8048	0	0	67.114	3	0	0	9	5625	32	InChI=1S/C27H21ClN2OS/c28-20-12-9-18(10-13-20)17-31-25-14-11-19-5-1-2-6-21(19)24(25)16-30-27-23(15-29)22-7-3-4-8-26(22)32-27/h1-2,5-6,9-14,16H,3-4,7-8,17H2/b30-16+	OVVRSDZESCDMHD-OKCVXOCRSA-N	132.113	456.986	ZINC000408818777	39.867	61.967	5	5	-45.4064	-22.6305	N#Cc1c(/N=C/c2c(OCc3ccc(cc3)Cl)ccc3c2cccc3)sc2c1CCCC2	C27H21ClN2OS	1	0	48012	80	38.155	OPLS_2005	ZINC000408818777-1	/home/marko/.schrodinger/canvas42/cnvCuTByx3V6TJ5X.cnv/3dmin/3dmin_02/3dmin_02_in.maegz	2	0	0	0	0	7	0	1	456.989	0	744.234	221.352	26.365	398.464	98.053	1368.59	0
	ZINC000224194410	5.4579	2	2	62.002	2	1	0	9	5625	31	InChI=1S/C24H23N5S2/c1-15-7-9-18(10-8-15)29-22(21(27-23(29)30)20-6-4-5-11-25-20)19-14-16(2)28(17(19)3)24-26-12-13-31-24/h4-14,21-22H,1-3H3,(H,27,30)/t21-,22-/m0/s1	XBEBKFKQHAEEEA-VXKWHMMOSA-N	128.883	445.603	ZINC000224194410	49.935	61.433	4	5	-45.3427	-22.2832	Cc1ccc(cc1)N1C(=S)N[C@H]([C@@H]1c1cc(n(c1C)c1nccs1)C)c1ccccn1	C24H23N5S2	1	0	48012	81	46.1405	OPLS_2005	ZINC000224194410-1	/home/marko/.schrodinger/canvas42/cnvCuTByx3V6TJ5X.cnv/3dmin/3dmin_02/3dmin_02_in.maegz	1	0	0	0	0	0	0	1	445.599	0	742.27	214.474	47.454	376.381	103.961	1362.82	1
	ZINC000224594124	4.7043	2	2	66.002	3	2	0	9	5625	31	InChI=1S/C23H21N5OS2/c1-14-13-16(15(2)27(14)23-25-11-12-31-23)21-20(17-7-5-6-10-24-17)26-22(30)28(21)18-8-3-4-9-19(18)29/h3-13,20-21,29H,1-2H3,(H,26,30)/t20-,21+/m0/s1	AAOWZVXJQRPEFM-LEWJYISDSA-N	125.536	447.576	ZINC000224594124	67.608	60.235	4	5	-45.3212	-22.4993	Oc1ccccc1N1C(=S)N[C@H]([C@H]1c1cc(n(c1C)c1nccs1)C)c1ccccn1	C23H21N5OS2	1	0	48012	82	44.9531	OPLS_2005	ZINC000224594124-1	/home/marko/.schrodinger/canvas42/cnvCuTByx3V6TJ5X.cnv/3dmin/3dmin_02/3dmin_02_in.maegz	1	0	0	0	0	1	0	1	447.572	0	677.789	138.076	76.702	370.86	92.152	1292.77	2
	ZINC000224156322	4.9717	2	2	60.335	2	1	0	9	5625	30	InChI=1S/C23H21N5S2/c1-15-14-18(16(2)27(15)23-25-12-13-30-23)21-20(19-10-6-7-11-24-19)26-22(29)28(21)17-8-4-3-5-9-17/h3-14,20-21H,1-2H3,(H,26,29)/t20-,21-/m0/s1	SZTYNNRZYHVVES-SFTDATJTSA-N	123.842	431.576	ZINC000224156322	49.83	59.598	4	5	-45.2916	-22.1985	S=C1N[C@H]([C@@H](N1c1ccccc1)c1cc(n(c1C)c1nccs1)C)c1ccccn1	C23H21N5S2	1	0	48012	83	46.799	OPLS_2005	ZINC000224156322-1	/home/marko/.schrodinger/canvas42/cnvCuTByx3V6TJ5X.cnv/3dmin/3dmin_02/3dmin_02_in.maegz	1	0	0	0	0	0	0	1	431.572	0	710.998	126.385	47.418	433.268	103.928	1303.37	1
	ZINC000224891691	5.6634	2	2	69.669	2	1	0	9	5625	32	InChI=1S/C24H22FN5S2/c1-14-12-17(7-8-19(14)25)30-22(21(28-23(30)31)20-6-4-5-9-26-20)18-13-15(2)29(16(18)3)24-27-10-11-32-24/h4-13,21-22H,1-3H3,(H,28,31)/t21-,22-/m0/s1	QGPGZOXILAUTQZ-VXKWHMMOSA-N	129.1	463.593	ZINC000224891691	49.53	61.342	4	5	-45.187	-22.1438	S=C1N[C@H]([C@@H](N1c1ccc(c(c1)C)F)c1cc(n(c1C)c1nccs1)C)c1ccccn1	C24H22FN5S2	1	0	48012	84	44.7463	OPLS_2005	ZINC000224891691-1	/home/marko/.schrodinger/canvas42/cnvCuTByx3V6TJ5X.cnv/3dmin/3dmin_02/3dmin_02_in.maegz	1	0	0	0	0	0	0	2	463.59	0	741.01	207.609	42.398	348.753	142.25	1371.07	1
	ZINC000225008180	4.7017	2	2	56.001	2	1	0	9	5625	29	InChI=1S/C22H25N5S2/c1-14-13-17(15(2)26(14)22-24-11-12-29-22)20-19(18-9-5-6-10-23-18)25-21(28)27(20)16-7-3-4-8-16/h5-6,9-13,16,19-20H,3-4,7-8H2,1-2H3,(H,25,28)/t19-,20-/m0/s1	RUKQKPVXGXBVQT-PMACEKPBSA-N	119.756	423.597	ZINC000225008180	48.332	55.075	4	5	-45.1275	-23.0523	S=C1N[C@H]([C@@H](N1C1CCCC1)c1cc(n(c1C)c1nccs1)C)c1ccccn1	C22H25N5S2	1	0	48012	85	57.6441	OPLS_2005	ZINC000225008180-1	/home/marko/.schrodinger/canvas42/cnvCuTByx3V6TJ5X.cnv/3dmin/3dmin_02/3dmin_02_in.maegz	1	0	0	0	0	0	0	1	423.593	0	702.277	289.68	39.544	271.524	101.529	1299.74	1
	ZINC000097982660	3.4762	0	1	98.532	6	3	0	9	5625	38	InChI=1S/C24H25ClN6O5S2/c1-14-3-6-19(15(2)11-14)31-22(17(13-27-31)21(26)32)28-24(37)29-23(33)16-4-5-18(25)20(12-16)38(34,35)30-7-9-36-10-8-30/h3-6,11-13H,7-10H2,1-2H3,(H2,26,32)(H2,28,29,33,37)	PABQPGZLHVJLOZ-UHFFFAOYSA-N	151.094	577.076	ZINC000097982660	164.842	66.152	8	4	-45.112	-21.6727	S=C(Nc1c(cnn1c1ccc(cc1C)C)C(=O)N)NC(=O)c1ccc(c(c1)S(=O)(=O)N1CCOCC1)Cl	C24H25ClN6O5S2	1	0	48012	86	38.556	OPLS_2005	ZINC000097982660-1	/home/marko/.schrodinger/canvas42/cnvCuTByx3V6TJ5X.cnv/3dmin/3dmin_02/3dmin_02_in.maegz	0	0	0	0	0	5	0	-2	577.072	0	768.807	268.214	214.876	190.364	95.353	1528.24	3
	ZINC000223749737	4.9553	2	2	65.502	3	1	0	9	5625	32	InChI=1S/C24H23N5OS2/c1-15-14-19(16(2)28(15)24-26-12-13-32-24)22-21(20-6-4-5-11-25-20)27-23(31)29(22)17-7-9-18(30-3)10-8-17/h4-14,21-22H,1-3H3,(H,27,31)/t21-,22-/m0/s1	BTMUGEWJHKWZOE-VXKWHMMOSA-N	130.305	461.602	ZINC000223749737	57.887	62.07	5	5	-45.0947	-20.6732	COc1ccc(cc1)N1C(=S)N[C@H]([C@@H]1c1cc(n(c1C)c1nccs1)C)c1ccccn1	C24H23N5OS2	1	0	48012	87	48.7397	OPLS_2005	ZINC000223749737-1	/home/marko/.schrodinger/canvas42/cnvCuTByx3V6TJ5X.cnv/3dmin/3dmin_02/3dmin_02_in.maegz	1	0	0	0	0	1	0	1	461.599	0	742.374	219.382	42.302	376.916	103.775	1373.12	1
	ZINC000224391383	5.1772	2	2	68.002	2	1	0	9	5625	31	InChI=1S/C23H20FN5S2/c1-14-13-18(15(2)28(14)23-26-11-12-31-23)21-20(19-5-3-4-10-25-19)27-22(30)29(21)17-8-6-16(24)7-9-17/h3-13,20-21H,1-2H3,(H,27,30)/t20-,21-/m1/s1	FCMPCXRZKCACQT-NHCUHLMSSA-N	124.058	449.567	ZINC000224391383	49.816	59.507	4	5	-44.9523	-23.6303	Fc1ccc(cc1)N1C(=S)N[C@@H]([C@H]1c1cc(n(c1C)c1nccs1)C)c1ccccn1	C23H20FN5S2	1	0	48012	88	48.3948	OPLS_2005	ZINC000224391383-1	/home/marko/.schrodinger/canvas42/cnvCuTByx3V6TJ5X.cnv/3dmin/3dmin_02/3dmin_02_in.maegz	1	0	0	0	0	0	0	1	449.563	0	718.115	127.497	47.183	394.019	149.415	1316.43	1
	ZINC000224628768	6.5319	2	2	75.169	3	1	0	9	5625	37	InChI=1S/C29H25N5OS2/c1-19-18-24(20(2)33(19)29-31-16-17-37-29)27-26(25-10-6-7-15-30-25)32-28(36)34(27)21-11-13-23(14-12-21)35-22-8-4-3-5-9-22/h3-18,26-27H,1-2H3,(H,32,36)/t26-,27+/m1/s1	YAMGNXSGQOUUDU-SXOMAYOGSA-N	150.083	523.672	ZINC000224628768	55.861	73.159	6	6	-44.9157	-23.7284	S=C1N[C@@H]([C@@H](N1c1ccc(cc1)Oc1ccccc1)c1cc(n(c1C)c1nccs1)C)c1ccccn1	C29H25N5OS2	1	0	48012	89	52.8554	OPLS_2005	ZINC000224628768-1	/home/marko/.schrodinger/canvas42/cnvCuTByx3V6TJ5X.cnv/3dmin/3dmin_02/3dmin_02_in.maegz	4	0	0	0	0	2	0	1	523.669	0	807.658	134.575	32.986	535.703	104.394	1540.36	1
	ZINC000001109729	4.7792	0	0	52.837	3	0	0	9	5625	27	InChI=1S/C22H24N4S/c1-11-8-9-18(10-12(11)2)21-17(7)27-22(23-21)26-15(5)19-13(3)24-25-14(4)20(19)16(26)6/h8-10H,1-7H3	JRVAJDSAHRGNOA-UHFFFAOYSA-N	112.814	376.518	ZINC000001109729	39.844	52.275	2	4	-44.6734	-22.538	Cc1sc(nc1c1ccc(c(c1)C)C)n1c(C)c2c(c1C)c(C)nnc2C	C22H24N4S	1	0	48012	90	39.6355	OPLS_2005	ZINC000001109729-1	/home/marko/.schrodinger/canvas42/cnvCuTByx3V6TJ5X.cnv/3dmin/3dmin_02/3dmin_02_in.maegz	1	0	0	0	0	0	0	1	376.518	0	688.929	472.299	57.825	127.407	31.398	1237.09	0
	Untitled_Molecule_000362	5.9487	1	1	74.669	4	0	0	9	5625	36	InChI=1S/C29H26N4O2S/c1-20-9-7-10-21(17-20)27-24(19-33(31-27)22-11-3-2-4-12-22)28(34)32(18-23-13-8-16-35-23)29-30-25-14-5-6-15-26(25)36-29/h2-7,9-12,14-15,17,19,23H,8,13,16,18H2,1H3/t23-/m1/s1	SCOWGYSRGVAKFO-HSZRJFAPSA-N	142.504	494.607		59.219	67.752	6	6	-44.6275	-20.9917	Cc1cccc(c1)c1nn(cc1C(=O)N(c1nc2c(s1)cccc2)C[C@H]1CCCO1)c1ccccc1	C29H26N4O2S	1	0	48012	91	49.8839	OPLS_2005	Untitled_Molecule_000362-1	/home/marko/.schrodinger/canvas42/cnvCuTByx3V6TJ5X.cnv/3dmin/3dmin_02/3dmin_02_in.maegz	2	0	0	0	0	4	0	1	494.61	0	821.656	272.835	31.321	493.759	23.742	1517.43	0
	ZINC000013593232	6.4426	0	0	66.503	4	0	0	9	5625	32	InChI=1S/C25H20N2O3S2/c1-15-24(23-9-6-12-31-23)27-25(32-15)26-18-14-21(30-19-8-5-4-7-17(18)19)16-10-11-20(28-2)22(13-16)29-3/h4-14H,1-3H3/b26-18+	FALCAZFUVDNKFP-NLRVBDNBSA-N	124.655	460.568	ZINC000013593232	39.592	62.243	5	5	-44.5631	-23.8736	COc1cc(ccc1OC)c1c/c(=N\c2sc(c(n2)c2cccs2)C)/c2c(o1)cccc2	C25H20N2O3S2	1	0	48012	92	39.182	OPLS_2005	ZINC000013593232-1	/home/marko/.schrodinger/canvas42/cnvCuTByx3V6TJ5X.cnv/3dmin/3dmin_02/3dmin_02_in.maegz	2	0	0	0	0	4	0	1	460.565	0	750.219	258.581	11.773	405.61	74.255	1359.66	0
	ZINC000409203552	4.7111	1	1	67.67	2	0	0	9	5625	34	InChI=1S/C29H24N4S/c1-32-13-12-25-26(15-30)29(34-28(25)19-32)31-16-23-18-33(27-9-5-4-8-24(23)27)17-20-10-11-21-6-2-3-7-22(21)14-20/h2-11,14,16,18H,12-13,17,19H2,1H3/p+1/b31-16+	XXJSWDPNUANPAR-WCMJOSRZSA-O	136.828	461.601	ZINC000409203552	42.381	66.307	4	6	-44.5169	-23.9072	N#Cc1c(/N=C/c2cn(c3c2cccc3)Cc2ccc3c(c2)cccc3)sc2c1CC[N@@H+](C2)C	C29H25N4S+	1	0	48012	93	35.038	OPLS_2005	ZINC000409203552-1	/home/marko/.schrodinger/canvas42/cnvCuTByx3V6TJ5X.cnv/3dmin/3dmin_02/3dmin_02_in.maegz	2	1	0	0	0	6	0	1	460.595	0	808.304	249.435	69.815	454.131	34.923	1465.51	0
	ZINC000409273685	7.7324	0	0	72.753	5	1	0	9	5625	34	InChI=1S/C25H21BrN4O2S2/c1-15-11-12-27-25(29-15)34-24-19(26)13-17(32-24)14-28-23-21(18-9-5-6-10-20(18)33-23)22(31)30-16-7-3-2-4-8-16/h2-4,7-8,11-14H,5-6,9-10H2,1H3,(H,30,31)/b28-14+	LALAHQKLVVKQOG-CCVNUDIWSA-N	139.702	553.494	ZINC000409273685	72.093	64.174	6	5	-44.4805	-21.4688	Cc1ccnc(n1)Sc1oc(cc1Br)/C=N/c1sc2c(c1C(=O)Nc1ccccc1)CCCC2	C25H21BrN4O2S2	1	0	48012	94	23.5592	OPLS_2005	ZINC000409273685-1	/home/marko/.schrodinger/canvas42/cnvCuTByx3V6TJ5X.cnv/3dmin/3dmin_02/3dmin_02_in.maegz	1	0	0	0	0	7	0	0	553.49	0	776.236	278.287	44.883	324.583	128.483	1451.27	1
	ZINC000225625403	5.1566	2	2	77.836	3	2	0	9	5625	37	InChI=1S/C28H30N6OS2/c1-17-8-9-18(2)23(15-17)31-24(35)10-13-33-26(25(32-27(33)36)22-7-5-6-11-29-22)21-16-19(3)34(20(21)4)28-30-12-14-37-28/h5-9,11-12,14-16,25-26H,10,13H2,1-4H3,(H,31,35)(H,32,36)/t25- ,26-/m0/s1	BVBAIMUBEAFLCN-UIOOFZCWSA-N	150.706	530.707	ZINC000225625403	82	70.21	7	5	-44.4163	-25.8391	O=C(Nc1cc(C)ccc1C)CCN1C(=S)N[C@H]([C@@H]1c1cc(n(c1C)c1nccs1)C)c1ccccn1	C28H30N6OS2	1	0	48012	95	44.3677	OPLS_2005	ZINC000225625403-1	/home/marko/.schrodinger/canvas42/cnvCuTByx3V6TJ5X.cnv/3dmin/3dmin_02/3dmin_02_in.maegz	4	0	0	0	0	4	0	0	530.705	0	898.31	336.1	78.764	380.677	102.769	1646.79	2
	ZINC000224594035	4.7043	2	2	66.002	3	2	0	9	5625	31	InChI=1S/C23H21N5OS2/c1-14-13-16(15(2)27(14)23-25-11-12-31-23)21-20(17-7-5-6-10-24-17)26-22(30)28(21)18-8-3-4-9-19(18)29/h3-13,20-21,29H,1-2H3,(H,26,30)/t20-,21-/m1/s1	AAOWZVXJQRPEFM-NHCUHLMSSA-N	125.536	447.576	ZINC000224594035	68.478	60.235	4	5	-44.2378	-23.9707	Oc1ccccc1N1C(=S)N[C@@H]([C@H]1c1cc(n(c1C)c1nccs1)C)c1ccccn1	C23H21N5OS2	1	0	48012	96	46.4646	OPLS_2005	ZINC000224594035-1	/home/marko/.schrodinger/canvas42/cnvCuTByx3V6TJ5X.cnv/3dmin/3dmin_02/3dmin_02_in.maegz	1	0	0	0	0	1	0	1	447.572	0	716.41	126.236	74.731	412.257	103.186	1318.3	2
	ZINC000299764293	-0.5798	0	0	57.502	4	0	0	9	5625	27	InChI=1S/C19H28N6O2/c1-22(2)19-20-17(21-23(19)3)15-6-5-7-16(14-15)18(26)25-10-8-24(9-11-25)12-13-27-4/h5-7,14H,8-13H2,1-4H3/p+1	RIXYTLTYNCONTA-UHFFFAOYSA-O	107.421	373.473	ZINC000299764293	71.926	45.541	6	3	-44.0596	-20.7663	COCC[NH+]1CCN(CC1)C(=O)c1cccc(c1)c1nn(c(n1)N(C)C)C	C19H29N6O2+	1	0	48012	97	59.3535	OPLS_2005	ZINC000299764293-1	/home/marko/.schrodinger/canvas42/cnvCuTByx3V6TJ5X.cnv/3dmin/3dmin_02/3dmin_02_in.maegz	0	1	0	0	0	5	0	1	372.469	0	717.253	518.315	61.226	137.712	0	1270.34	0
	ZINC000072403708	1.5446	1	2	70.252	5	2	0	9	5625	28	InChI=1S/C18H19N5O4S/c1-27-14-4-2-12(3-5-14)16-10-15(17(24)21-18-19-7-8-20-18)22-23(16)13-6-9-28(25,26)11-13/h2-5,7-8,10,13H,6,9,11H2,1H3,(H2,19,20,21,24)/t13-/m0/s1	OVDRRUPLNWPYHT-ZDUSSCGKSA-N	103.665	401.44	ZINC000072403708	126.632	46.956	4	4	-43.9188	-20.9064	COc1ccc(cc1)c1cc(nn1[C@H]1CCS(=O)(=O)C1)C(=O)N=c1[nH]cc[nH]1	C18H19N5O4S	1	0	48012	98	46.3842	OPLS_2005	ZINC000072403708-1	/home/marko/.schrodinger/canvas42/cnvCuTByx3V6TJ5X.cnv/3dmin/3dmin_02/3dmin_02_in.maegz	0	0	0	0	0	4	0	-2	401.439	0	679.803	209.776	194.524	273.514	1.989	1192.15	0
	Untitled_Molecule_000115	2.2056	1	1	75.836	4	2	0	8	10	32	InChI=1S/C23H21N5O3S/c1-13-9-17(14(2)28(13)23-24-7-8-32-23)20(29)12-27-21(30)19(26-22(27)31)10-15-11-25-18-6-4-3-5-16(15)18/h3-9,11,19,25H,10,12H2,1-2H3,(H,26,31)/t19-/m1/s1	DUBHLRKNJKYVJK-LJQANCHMSA-N	118.389	447.51		122.702	55.653	6	5	-43.9019	-25.3222	O=C1N[C@@H](C(=O)N1CC(=O)c1cc(n(c1C)c1nccs1)C)Cc1c[nH]c2c1cccc2	C23H21N5O3S	1	0	48012	99	27.3906	OPLS_2005	Untitled_Molecule_000115-1	/home/marko/.schrodinger/canvas42/cnvCuTByx3V6TJ5X.cnv/3dmin/3dmin_02/3dmin_02_in.maegz	1	0	0	0	0	5	0	-2	447.511	0	751.129	216.524	161.181	334.771	38.653	1346.13	2
	ZINC000224003769	4.7398	2	2	68.169	4	1	0	9	5625	33	InChI=1S/C24H21N5O2S2/c1-14-11-17(15(2)28(14)24-26-9-10-33-24)22-21(18-5-3-4-8-25-18)27-23(32)29(22)16-6-7-19-20(12-16)31-13-30-19/h3-12,21-22H,13H2,1-2H3,(H,27,32)/t21-,22-/m0/s1	NBGWKNIEFUUZTG-VXKWHMMOSA-N	129.609	475.586	ZINC000224003769	68.362	61.933	4	6	-43.8161	-21.0808	S=C1N[C@H]([C@@H](N1c1ccc2c(c1)OCO2)c1cc(n(c1C)c1nccs1)C)c1ccccn1	C24H21N5O2S2	1	0	48012	100	57.6076	OPLS_2005	ZINC000224003769-1	/home/marko/.schrodinger/canvas42/cnvCuTByx3V6TJ5X.cnv/3dmin/3dmin_02/3dmin_02_in.maegz	1	0	0	0	0	0	1	1	475.582	0	707.646	199.039	42.562	362.268	103.777	1331.91	1
	ZINC000137096481	5.8494	0	1	87.17	5	1	0	9	5625	36	InChI=1S/C26H18BrN5O3S/c27-19-10-12-21(13-11-19)36(34,35)31-24-25(30-23-9-5-4-8-22(23)29-24)32-16-14-20(15-17-32)28-26(33)18-6-2-1-3-7-18/h1-17H,(H,29,31)	UOMKTRKOFRUGDU-UHFFFAOYSA-N	137.274	560.422	ZINC000137096481	105.602	68.222	5	5	-43.7674	-22.1721	Brc1ccc(cc1)S(=O)(=O)Nc1nc2ccccc2nc1n1ccc(=NC(=O)c2ccccc2)cc1	C26H18BrN5O3S	1	0	48012	101	43.9999	OPLS_2005	ZINC000137096481-1	/home/marko/.schrodinger/canvas42/cnvCuTByx3V6TJ5X.cnv/3dmin/3dmin_02/3dmin_02_in.maegz	3	0	0	0	0	6	0	-2	560.424	0	839.333	0	121.689	639.136	78.507	1504.27	1
	ZINC000224456619	5.6361	2	2	64.113	2	1	0	9	5625	31	InChI=1S/C23H20ClN5S2/c1-14-13-18(15(2)28(14)23-26-11-12-31-23)21-20(19-5-3-4-10-25-19)27-22(30)29(21)17-8-6-16(24)7-9-17/h3-13,20-21H,1-2H3,(H,27,30)/t20-,21+/m0/s1	UUDHPGFLFGRXGN-LEWJYISDSA-N	128.647	466.021	ZINC000224456619	48.56	61.568	4	5	-43.7206	-20.923	Clc1ccc(cc1)N1C(=S)N[C@H]([C@H]1c1cc(n(c1C)c1nccs1)C)c1ccccn1	C23H20ClN5S2	1	0	48012	102	45.1257	OPLS_2005	ZINC000224456619-1	/home/marko/.schrodinger/canvas42/cnvCuTByx3V6TJ5X.cnv/3dmin/3dmin_02/3dmin_02_in.maegz	1	0	0	0	0	0	0	2	466.017	0	700.826	134.934	45.425	354.325	166.141	1321.35	1
	ZINC000224594080	4.7043	2	2	66.002	3	2	0	9	5625	31	InChI=1S/C23H21N5OS2/c1-14-13-16(15(2)27(14)23-25-11-12-31-23)21-20(17-7-5-6-10-24-17)26-22(30)28(21)18-8-3-4-9-19(18)29/h3-13,20-21,29H,1-2H3,(H,26,30)/t20-,21+/m1/s1	AAOWZVXJQRPEFM-RTWAWAEBSA-N	125.536	447.576	ZINC000224594080	67.888	60.235	4	5	-43.7093	-21.8087	Oc1ccccc1N1C(=S)N[C@@H]([C@@H]1c1cc(n(c1C)c1nccs1)C)c1ccccn1	C23H21N5OS2	1	0	48012	103	45.2834	OPLS_2005	ZINC000224594080-1	/home/marko/.schrodinger/canvas42/cnvCuTByx3V6TJ5X.cnv/3dmin/3dmin_02/3dmin_02_in.maegz	1	0	0	0	0	1	0	1	447.572	0	668.839	127.2	70.857	377.594	93.189	1291.56	2
	ZINC000409147597	9.4455	1	1	81.364	2	1	0	9	5625	40	InChI=1S/C33H32ClN3OS2/c1-33(2,3)21-10-15-24-28(18-21)40-32(30(24)31(38)36-23-13-11-22(34)12-14-23)35-19-20-9-16-26-29(17-20)39-27-8-6-5-7-25(27)37(26)4/h5-9,11-14,16-17,19,21H,10,15,18H2,1-4H3,(H,36, 38)/b35-19+/t21-/m1/s1	XXIDADHCXMMPHO-JHEIKYNZSA-N	170.287	586.21	ZINC000409147597	43.722	78.233	5	6	-43.561	-25.7525	Clc1ccc(cc1)NC(=O)c1c(/N=C/c2ccc3c(c2)Sc2c(N3C)cccc2)sc2c1CC[C@H](C2)C(C)(C)C	C33H32ClN3OS2	1	0	48012	104	50.5446	OPLS_2005	ZINC000409147597-1	/home/marko/.schrodinger/canvas42/cnvCuTByx3V6TJ5X.cnv/3dmin/3dmin_02/3dmin_02_in.maegz	5	0	0	0	0	6	0	0	586.208	0	952.418	347.902	64.647	412.965	126.904	1768.9	1
	Untitled_Molecule_000341	4.7187	0	0	69.836	4	1	0	9	5625	30	InChI=1S/C23H19N3O3S/c1-15(27)24-17-12-10-16(11-13-17)22(28)26(18-6-5-7-19(14-18)29-2)23-25-20-8-3-4-9-21(20)30-23/h3-14H,1-2H3,(H,24,27)	XZJVFGBIFXMKOE-UHFFFAOYSA-N	115.226	417.48		85.787	55.936	5	4	-43.5498	-21.3127	COc1cccc(c1)N(C(=O)c1ccc(cc1)NC(=O)C)c1nc2c(s1)cccc2	C23H19N3O3S	1	0	48012	105	49.7256	OPLS_2005	Untitled_Molecule_000341-1	/home/marko/.schrodinger/canvas42/cnvCuTByx3V6TJ5X.cnv/3dmin/3dmin_02/3dmin_02_in.maegz	0	0	0	0	0	5	0	-1	417.481	0	726.185	187.012	99.728	414.119	25.327	1285.47	1
	ZINC000225565748	4.6704	2	2	76.169	3	2	0	9	5625	36	InChI=1S/C27H28N6OS2/c1-17-7-9-20(10-8-17)30-23(34)11-14-32-25(24(31-26(32)35)22-6-4-5-12-28-22)21-16-18(2)33(19(21)3)27-29-13-15-36-27/h4-10,12-13,15-16,24-25H,11,14H2,1-3H3,(H,30,34)(H,31,35)/t24-,2 5-/m0/s1	ITQAWNLGFGPSGV-DQEYMECFSA-N	145.665	516.681	ZINC000225565748	80.619	68.375	7	5	-43.5437	-24.6782	O=C(Nc1ccc(cc1)C)CCN1C(=S)N[C@H]([C@@H]1c1cc(n(c1C)c1nccs1)C)c1ccccn1	C27H28N6OS2	1	0	48012	106	39.7452	OPLS_2005	ZINC000225565748-1	/home/marko/.schrodinger/canvas42/cnvCuTByx3V6TJ5X.cnv/3dmin/3dmin_02/3dmin_02_in.maegz	2	0	0	0	0	4	0	0	516.678	0	766.845	273.312	71.071	324.79	97.672	1498.42	2
	ZINC000000061125	3.0839	0	0	59.169	4	1	0	9	5625	25	InChI=1S/C19H19N3O3/c1-13-17(20-12-14-8-7-11-16(25-3)18(14)23)19(24)22(21(13)2)15-9-5-4-6-10-15/h4-12,23H,1-3H3/b20-12+	FMELKCNOYUTRJU-UDWIEESQSA-N	99.5687	337.373	ZINC000000061125	70.815	45.261	4	3	-43.473	-23.6146	COc1cccc(c1O)/C=N/c1c(C)n(n(c1=O)c1ccccc1)C	C19H19N3O3	1	0	48012	107	46.99	OPLS_2005	ZINC000000061125-1	/home/marko/.schrodinger/canvas42/cnvCuTByx3V6TJ5X.cnv/3dmin/3dmin_02/3dmin_02_in.maegz	0	0	0	0	0	5	1	0	337.377	0	639.414	235.97	85.32	318.124	0	1107.67	1
	ZINC000408787273	8.4735	0	0	79.392	3	1	0	9	5625	37	InChI=1S/C30H26Cl2N2O2S/c31-23-15-14-22(25(32)16-23)19-36-26-12-6-4-10-21(26)18-34-30-28(24-11-5-7-13-27(24)37-30)29(35)33-17-20-8-2-1-3-9-20/h1-4,6,8-10,12,14-16,18H,5,7,11,13,17,19H2,(H,33,35)/b34-1 8+	WHBSRGIUMJSBMR-FABQOPTDSA-N	152.82	549.511	ZINC000408787273	46.263	71.758	8	5	-43.3557	-21.944	Clc1ccc(c(c1)Cl)COc1ccccc1/C=N/c1sc2c(c1C(=O)NCc1ccccc1)CCCC2	C30H26Cl2N2O2S	1	0	48012	108	34.7365	OPLS_2005	ZINC000408787273-1	/home/marko/.schrodinger/canvas42/cnvCuTByx3V6TJ5X.cnv/3dmin/3dmin_02/3dmin_02_in.maegz	3	0	0	0	0	9	0	0	549.514	0	832.159	250.558	38.876	390.208	152.517	1577.55	1
	ZINC000003274088	6.0103	0	0	67.836	4	2	0	9	5625	31	InChI=1S/C27H24N2O2/c30-26-7-3-1-5-22(26)18-28-24-13-9-20(10-14-24)17-21-11-15-25(16-12-21)29-19-23-6-2-4-8-27(23)31/h1-11,13-15,18-19,30-31H,12,16-17H2/b28-18+,29-19+	SHLNPQNHFBEQJW-UOSOPFLXSA-N	128.915	408.492	ZINC000003274088	60.926	58.045	6	4	-43.2975	-22.0927	Oc1ccccc1/C=N/C1=CC=C(CC1)Cc1ccc(cc1)/N=C/c1ccccc1O	C27H24N2O2	1	0	48012	109	39.2425	OPLS_2005	ZINC000003274088-1	/home/marko/.schrodinger/canvas42/cnvCuTByx3V6TJ5X.cnv/3dmin/3dmin_02/3dmin_02_in.maegz	2	0	0	0	0	10	0	-2	408.499	0	790.413	120.357	99.399	570.657	0	1385.84	2
	ZINC000032747413	4.1597	0	0	62.947	4	0	0	8	10	26	InChI=1S/C18H14ClN3O3S/c1-10-7-13(11(2)22(10)17-20-5-6-26-17)15(23)9-21-14-4-3-12(19)8-16(14)25-18(21)24/h3-8H,9H2,1-2H3	UPSRUMOHLOOZHZ-UHFFFAOYSA-N	94.6182	387.84	ZINC000032747413	82.93	46.356	4	4	-43.1315	-21.7132	Clc1ccc2c(c1)oc(=O)n2CC(=O)c1cc(n(c1C)c1nccs1)C	C18H14ClN3O3S	1	0	48012	110	34.4716	OPLS_2005	ZINC000032747413-1	/home/marko/.schrodinger/canvas42/cnvCuTByx3V6TJ5X.cnv/3dmin/3dmin_02/3dmin_02_in.maegz	0	0	0	0	0	3	0	0	387.84	0	629.914	161.342	97.306	261.962	109.304	1114	0
	ZINC000049545548	2.8472	0	0	61.169	4	3	0	9	5625	26	InChI=1S/C17H15N5O2S2/c1-9-6-10-15(24)20-13(21-16(10)26-9)7-25-8-14(23)22-17-18-11-4-2-3-5-12(11)19-17/h2-6H,7-8H2,1H3,(H,20,21,24)(H2,18,19,22,23)	SVELZDBIYVSQQD-UHFFFAOYSA-N	102.75	385.463	ZINC000049545548	118.584	47.276	4	4	-42.9575	-22.956	O=C(N=c1[nH]c2c([nH]1)cccc2)CSCc1nc2sc(cc2c(=O)[nH]1)C	C17H15N5O2S2	1	0	48012	111	50.786	OPLS_2005	ZINC000049545548-1	/home/marko/.schrodinger/canvas42/cnvCuTByx3V6TJ5X.cnv/3dmin/3dmin_02/3dmin_02_in.maegz	0	0	0	0	0	6	0	-2	385.458	0	684.496	166.91	184.293	253.071	80.222	1157.83	1
	ZINC000239248067	-12.2725	17	17	96.661	11	11	0	17	161	37	InChI=1S/C21H41N5O11/c1-26-11-14(30)18-8(33-20(11)37-21-16(32)13(29)10(25)9(4-27)34-21)3-7(24)19(36-18)35-17-6(23)2-5(22)12(28)15(17)31/h5-21,26-32H,2-4,22-25H2,1H3/p+5/t5-,6+,7-,8+,9+,10-,11-,12-,13- ,14-,15-,16-,17+,18+,19+,20-,21-/m0/s1	XZNUGFQTQHRASN-IPHPYGCASA-S	111.926	544.617	ZINC000239248067	267.109	51.91	6	4	-42.9421	-31.2203	C[NH2+][C@@H]1[C@@H](O[C@H]2[C@H]([C@H]1O)O[C@H]([C@H](C2)[NH3+])O[C@@H]1[C@H]([NH3+])C[C@@H]([C@@H]([C@@H]1O)O)[NH3+])O[C@@H]1O[C@H](CO)[C@@H]([C@@H]([C@@H]1O)O)[NH3+]	C21H46N5O11+++++	1	0	48012	112	133.497	OPLS_2005	ZINC000239248067-1	/home/marko/.schrodinger/canvas42/cnvCuTByx3V6TJ5X.cnv/3dmin/3dmin_02/3dmin_02_in.maegz	13	5	0	0	0	16	3	-2	539.582	0	776.245	392.149	384.096	0	0	1482.75	15
	ZINC000044901642	2.0189	0	1	85.586	4	2	0	9	5625	32	InChI=1S/C21H22FN5O4S/c22-15-5-7-16(8-6-15)32(30,31)27-13-11-26(12-14-27)20(29)10-9-19(28)25-21-23-17-3-1-2-4-18(17)24-21/h1-8H,9-14H2,(H2,23,24,25,28)	LSHPAKRXBZYZFV-UHFFFAOYSA-N	115.447	459.494	ZINC000044901642	132.019	52.522	5	4	-42.9356	-26.7982	O=C(N1CCN(CC1)S(=O)(=O)c1ccc(cc1)F)CCC(=O)N=c1[nH]c2c([nH]1)cccc2	C21H22FN5O4S	1	0	48012	113	58.2799	OPLS_2005	ZINC000044901642-1	/home/marko/.schrodinger/canvas42/cnvCuTByx3V6TJ5X.cnv/3dmin/3dmin_02/3dmin_02_in.maegz	0	0	0	0	1	7	0	-2	459.494	0	735.62	157.597	206.162	324.871	46.989	1323.49	0
	ZINC000000705020	6.8759	1	1	48.501	2	0	0	9	5625	24	InChI=1S/C19H16N2S3/c1-12-4-6-14-15(10-20)19(24-18(14)9-12)21-11-13-5-7-17(23-13)16-3-2-8-22-16/h2-3,5,7-8,11-12H,4,6,9H2,1H3/b21-11+/t12-/m1/s1	ZUXDMXPEIZYFKM-KIHMUJGBSA-N	102.526	368.539	ZINC000000705020	36.452	47.87	3	4	-42.8702	-21.3807	N#Cc1c(/N=C/c2ccc(s2)c2cccs2)sc2c1CC[C@H](C2)C	C19H16N2S3	1	0	48012	114	15.2647	OPLS_2005	ZINC000000705020-1	/home/marko/.schrodinger/canvas42/cnvCuTByx3V6TJ5X.cnv/3dmin/3dmin_02/3dmin_02_in.maegz	1	0	0	0	0	4	0	0	368.529	0	665.293	221.775	70.453	262.245	110.82	1147.62	0
	ZINC000224628850	6.5319	2	2	75.169	3	1	0	9	5625	37	InChI=1S/C29H25N5OS2/c1-19-18-24(20(2)33(19)29-31-16-17-37-29)27-26(25-10-6-7-15-30-25)32-28(36)34(27)21-11-13-23(14-12-21)35-22-8-4-3-5-9-22/h3-18,26-27H,1-2H3,(H,32,36)/t26-,27-/m0/s1	YAMGNXSGQOUUDU-SVBPBHIXSA-N	150.083	523.672	ZINC000224628850	55.614	73.159	6	6	-42.8363	-21.4658	S=C1N[C@H]([C@@H](N1c1ccc(cc1)Oc1ccccc1)c1cc(n(c1C)c1nccs1)C)c1ccccn1	C29H25N5OS2	1	0	48012	115	57.2968	OPLS_2005	ZINC000224628850-1	/home/marko/.schrodinger/canvas42/cnvCuTByx3V6TJ5X.cnv/3dmin/3dmin_02/3dmin_02_in.maegz	4	0	0	0	0	2	0	1	523.669	0	833.75	137.354	35.702	557.132	103.562	1559.63	1
	ZINC000000705018	6.8759	1	1	48.501	2	0	0	9	5625	24	InChI=1S/C19H16N2S3/c1-12-4-6-14-15(10-20)19(24-18(14)9-12)21-11-13-5-7-17(23-13)16-3-2-8-22-16/h2-3,5,7-8,11-12H,4,6,9H2,1H3/b21-11+/t12-/m0/s1	ZUXDMXPEIZYFKM-OVMKCGGTSA-N	102.526	368.539	ZINC000000705018	36.452	47.87	3	4	-42.7345	-21.2289	N#Cc1c(/N=C/c2ccc(s2)c2cccs2)sc2c1CC[C@@H](C2)C	C19H16N2S3	1	0	48012	116	15.2647	OPLS_2005	ZINC000000705018-1	/home/marko/.schrodinger/canvas42/cnvCuTByx3V6TJ5X.cnv/3dmin/3dmin_02/3dmin_02_in.maegz	1	0	0	0	0	4	0	0	368.529	0	665.293	221.775	70.453	262.245	110.82	1147.62	0
	ZINC000013565569	2.3224	1	1	72.501	5	2	0	9	5625	32	InChI=1S/C23H27N7O2/c1-17(31)24-21(16-18-8-4-2-5-9-18)22(32)25-19-12-14-29(15-13-19)23-26-27-28-30(23)20-10-6-3-7-11-20/h2-11,19,21H,12-16H2,1H3,(H,24,31)(H,25,32)/t21-/m0/s1	QMJCMZXQJLPBGC-NRFANRHFSA-N	123.732	433.506	ZINC000013565569	122.963	54.439	7	4	-42.6833	-22.0681	CC(=O)N[C@H](C(=O)NC1CCN(CC1)c1nnnn1c1ccccc1)Cc1ccccc1	C23H27N7O2	1	0	48012	117	30.8376	OPLS_2005	ZINC000013565569-1	/home/marko/.schrodinger/canvas42/cnvCuTByx3V6TJ5X.cnv/3dmin/3dmin_02/3dmin_02_in.maegz	0	0	0	0	2	5	0	-2	433.512	0	735.606	230.681	169.103	335.822	0	1377.85	1.25
	ZINC000334158245	2.2316	1	2	67.085	5	1	0	9	5625	27	InChI=1S/C17H17N5O3S2/c1-11-16(26-21-19-11)17(23)18-15-9-14(12-5-3-2-4-6-12)20-22(15)13-7-8-27(24,25)10-13/h2-6,9,13,20H,7-8,10H2,1H3/b18-15+/t13-/m0/s1	AUTSXBDTEDRCRY-BWVAZPDUSA-N	105.638	403.479	ZINC000334158245	119.652	46.649	3	4	-42.6477	-22.1781	O=C(c1snnc1C)/N=c/1\cc([nH]n1[C@H]1CCS(=O)(=O)C1)c1ccccc1	C17H17N5O3S2	1	0	48012	118	35.7318	OPLS_2005	ZINC000334158245-1	/home/marko/.schrodinger/canvas42/cnvCuTByx3V6TJ5X.cnv/3dmin/3dmin_02/3dmin_02_in.maegz	0	0	0	0	0	3	1	-2	403.473	0	665.02	199.419	195.913	232.462	37.226	1174.26	1
	ZINC000409078124	7.521	1	1	75.53	4	1	0	9	5625	36	InChI=1S/C28H32ClN3O3S/c1-28(2,3)18-4-10-22-23(16-18)36-27(25(22)26(33)31-20-7-5-19(29)6-8-20)30-17-21-9-11-24(35-21)32-12-14-34-15-13-32/h5-9,11,17-18H,4,10,12-16H2,1-3H3,(H,31,33)/b30-17+/t18-/m1/s1	GRMQUIGFPCFVTC-UPKQYBOFSA-N	144.367	526.09	ZINC000409078124	61.058	64.159	6	5	-42.6363	-22.9963	Clc1ccc(cc1)NC(=O)c1c(/N=C/c2ccc(o2)N2CCOCC2)sc2c1CC[C@H](C2)C(C)(C)C	C28H32ClN3O3S	1	0	48012	119	46.952	OPLS_2005	ZINC000409078124-1	/home/marko/.schrodinger/canvas42/cnvCuTByx3V6TJ5X.cnv/3dmin/3dmin_02/3dmin_02_in.maegz	2	0	0	0	0	6	0	1	526.092	0	805.906	430.557	40.164	234.076	101.11	1536.78	1
	ZINC000409082191	9.5955	1	1	91.781	4	1	0	9	5625	42	InChI=1S/C34H31BrClN3O2S/c1-34(2,3)24-8-14-28-30(17-24)42-33(31(28)32(40)39-27-12-10-26(36)11-13-27)38-19-23-16-25(35)9-15-29(23)41-20-22-7-5-4-6-21(22)18-37/h4-7,9-13,15-16,19,24H,8,14,17,20H2,1-3H3, (H,39,40)/b38-19+/t24-/m1/s1	RNSCZOOSVKFIAM-ACPYOGDBSA-N	174.714	661.051	ZINC000409082191	71.953	79.771	9	5	-42.6016	-21.132	N#Cc1ccccc1COc1ccc(cc1/C=N/c1sc2c(c1C(=O)Nc1ccc(cc1)Cl)CC[C@H](C2)C(C)(C)C)Br	C34H31BrClN3O2S	1	0	48012	120	51.8662	OPLS_2005	ZINC000409082191-1	/home/marko/.schrodinger/canvas42/cnvCuTByx3V6TJ5X.cnv/3dmin/3dmin_02/3dmin_02_in.maegz	4	0	0	0	0	10	0	0	661.055	0	947.421	298.305	80.719	416.535	151.862	1808.12	1
	ZINC000029493041	5.9403	2	3	87.419	4	0	0	9	5625	39	InChI=1S/C31H38N4O3S/c1-22-18-23(2)21-35(20-22)39(37,38)29-9-7-8-26(19-29)31(36)32-30(24-10-14-27(15-11-24)33(3)4)25-12-16-28(17-13-25)34(5)6/h7-17,19,22-23H,18,20-21H2,1-6H3/t22-,23-/m0/s1	DNDRICJKYOPRJW-GOTSBHOMSA-N	160.322	546.723	ZINC000029493041	78.072	71.538	7	4	-42.5254	-24.1544	C[C@H]1C[C@H](C)CN(C1)S(=O)(=O)c1cccc(c1)C(=O)N=C(c1ccc(cc1)N(C)C)c1ccc(cc1)N(C)C	C31H38N4O3S	1	0	48012	121	43.571	OPLS_2005	ZINC000029493041-1	/home/marko/.schrodinger/canvas42/cnvCuTByx3V6TJ5X.cnv/3dmin/3dmin_02/3dmin_02_in.maegz	1	0	0	0	0	9	0	-2	546.726	0	893.47	515.146	100.072	277.357	0.894	1712.16	0
	ZINC000225565665	4.6704	2	2	76.169	3	2	0	9	5625	36	InChI=1S/C27H28N6OS2/c1-17-7-9-20(10-8-17)30-23(34)11-14-32-25(24(31-26(32)35)22-6-4-5-12-28-22)21-16-18(2)33(19(21)3)27-29-13-15-36-27/h4-10,12-13,15-16,24-25H,11,14H2,1-3H3,(H,30,34)(H,31,35)/t24-,2 5-/m1/s1	ITQAWNLGFGPSGV-JWQCQUIFSA-N	145.665	516.681	ZINC000225565665	81.545	68.375	7	5	-42.524	-22.8567	O=C(Nc1ccc(cc1)C)CCN1C(=S)N[C@@H]([C@H]1c1cc(n(c1C)c1nccs1)C)c1ccccn1	C27H28N6OS2	1	0	48012	122	39.8978	OPLS_2005	ZINC000225565665-1	/home/marko/.schrodinger/canvas42/cnvCuTByx3V6TJ5X.cnv/3dmin/3dmin_02/3dmin_02_in.maegz	2	0	0	0	0	4	0	0	516.678	0	773.523	256.897	75.057	338.549	103.02	1522.92	2
	ZINC000409093173	9.0548	1	1	72.836	3	0	0	9	5625	36	InChI=1S/C31H29BrN2OS/c1-31(2,3)22-11-14-25-26(17-33)30(36-29(25)16-22)34-18-27-24-7-5-4-6-21(24)10-15-28(27)35-19-20-8-12-23(32)13-9-20/h4-10,12-13,15,18,22H,11,14,16,19H2,1-3H3/b34-18+/t22-/m1/s1	XUBOSYOZULSZGM-OYBXHTDESA-N	153.105	557.544	ZINC000409093173	39.723	69.963	6	5	-42.4813	-20.5024	N#Cc1c(/N=C/c2c(OCc3ccc(cc3)Br)ccc3c2cccc3)sc2c1CC[C@H](C2)C(C)(C)C	C31H29BrN2OS	1	0	48012	123	45.5012	OPLS_2005	ZINC000409093173-1	/home/marko/.schrodinger/canvas42/cnvCuTByx3V6TJ5X.cnv/3dmin/3dmin_02/3dmin_02_in.maegz	3	0	0	0	0	8	0	1	557.547	0	838.612	311.402	25.912	397.887	103.412	1574.38	0
	ZINC000015978687	6.7331	0	0	63.503	3	0	0	9	5625	31	InChI=1S/C26H20N2O2S/c1-17-25(19-8-4-3-5-9-19)28-26(31-17)27-22-16-24(18-12-14-20(29-2)15-13-18)30-23-11-7-6-10-21(22)23/h3-16H,1-2H3/b27-22+	FTTWOVCJGJPGPB-HPNDGRJYSA-N	121.476	424.514	ZINC000015978687	34.298	61.337	4	5	-42.4272	-23.0855	COc1ccc(cc1)c1c/c(=N\c2sc(c(n2)c2ccccc2)C)/c2c(o1)cccc2	C26H20N2O2S	1	0	48012	124	36.878	OPLS_2005	ZINC000015978687-1	/home/marko/.schrodinger/canvas42/cnvCuTByx3V6TJ5X.cnv/3dmin/3dmin_02/3dmin_02_in.maegz	3	0	0	0	0	3	0	1	424.516	0	723.365	167.203	13.005	498.395	44.763	1312.96	0
	ZINC000008101114	-9.2881	13	13	76.246	7	8	0	17	161	33	InChI=1S/C21H43N5O7/c1-9(25-3)13-6-5-10(22)19(31-13)32-16-11(23)7-12(24)17(14(16)27)33-20-15(28)18(26-4)21(2,29)8-30-20/h9-20,25-29H,5-8,22-24H2,1-4H3/p+5/t9-,10-,11+,12-,13-,14+,15+,16+,17-,18-,19-,2 0+,21-/m0/s1	CEAZRRDELHUEMR-FTJKAKHHSA-S	109.152	482.635	ZINC000008101114	173.86	50.136	7	3	-42.2125	-21.149	C[NH2+][C@H]([C@@H]1CC[C@@H]([C@@H](O1)O[C@@H]1[C@H]([NH3+])C[C@@H]([C@@H]([C@@H]1O)O[C@H]1OC[C@]([C@H]([C@H]1O)[NH2+]C)(C)O)[NH3+])[NH3+])C	C21H48N5O7+++++	1	0	48012	125	114.534	OPLS_2005	ZINC000008101114-1	/home/marko/.schrodinger/canvas42/cnvCuTByx3V6TJ5X.cnv/3dmin/3dmin_02/3dmin_02_in.maegz	4	5	0	0	0	13	2	-2	477.6	0	699.414	513.343	186.071	0	0	1387.38	11
	ZINC000526052169	5.4158	0	1	75.197	5	1	0	9	5625	29	InChI=1S/C19H12ClN3O4S2/c20-13-6-8-14(9-7-13)29(25,26)16-11-10-15(27-16)18(24)22-19-21-17(23-28-19)12-4-2-1-3-5-12/h1-11H,(H,21,22,23,24)	BEYARVRWKCRIQE-UHFFFAOYSA-N	110.591	445.899	ZINC000526052169	107.587	53.252	4	4	-42.1877	-21.4012	Clc1ccc(cc1)S(=O)(=O)c1ccc(o1)C(=O)/N=c\1/s[nH]c(n1)c1ccccc1	C19H12ClN3O4S2	1	0	48012	126	20.6267	OPLS_2005	ZINC000526052169-1	/home/marko/.schrodinger/canvas42/cnvCuTByx3V6TJ5X.cnv/3dmin/3dmin_02/3dmin_02_in.maegz	0	0	0	0	0	5	1	-2	445.894	0	722.213	0	152.417	439.497	130.3	1244.48	1
	ZINC000225565723	4.6704	2	2	76.169	3	2	0	9	5625	36	InChI=1S/C27H28N6OS2/c1-17-7-9-20(10-8-17)30-23(34)11-14-32-25(24(31-26(32)35)22-6-4-5-12-28-22)21-16-18(2)33(19(21)3)27-29-13-15-36-27/h4-10,12-13,15-16,24-25H,11,14H2,1-3H3,(H,30,34)(H,31,35)/t24-,2 5+/m0/s1	ITQAWNLGFGPSGV-LOSJGSFVSA-N	145.665	516.681	ZINC000225565723	84.23	68.375	7	5	-42.1278	-21.3416	O=C(Nc1ccc(cc1)C)CCN1C(=S)N[C@H]([C@H]1c1cc(n(c1C)c1nccs1)C)c1ccccn1	C27H28N6OS2	1	0	48012	127	44.0479	OPLS_2005	ZINC000225565723-1	/home/marko/.schrodinger/canvas42/cnvCuTByx3V6TJ5X.cnv/3dmin/3dmin_02/3dmin_02_in.maegz	2	0	0	0	0	4	0	0	516.678	0	822.611	261.513	89.266	381.698	90.134	1556.8	2
	ZINC000334159176	0.8269	1	2	72.919	5	1	0	9	5625	28	InChI=1S/C18H19N5O4S/c1-11-9-15(23(20-11)12-7-8-28(26,27)10-12)19-17(24)16-13-5-3-4-6-14(13)18(25)22(2)21-16/h3-6,9,12,20H,7-8,10H2,1-2H3/b19-15+/t12-/m1/s1	SFHYAKCAMHAEKS-WGBIJJAVSA-N	107.921	401.44	ZINC000334159176	130.357	46.053	2	4	-42.0667	-23.1844	O=C(c1nn(C)c(=O)c2c1cccc2)/N=c/1\cc([nH]n1[C@@H]1CCS(=O)(=O)C1)C	C18H19N5O4S	1	0	48012	128	58.4089	OPLS_2005	ZINC000334159176-1	/home/marko/.schrodinger/canvas42/cnvCuTByx3V6TJ5X.cnv/3dmin/3dmin_02/3dmin_02_in.maegz	0	0	0	0	0	3	1	-2	401.439	0	689.835	308.901	184.107	194.868	1.959	1204.03	1
	ZINC000225235581	4.493	2	2	81.947	4	2	0	9	5625	37	InChI=1S/C26H25ClN6O2S2/c1-15-12-18(16(2)32(15)26-29-10-11-37-26)24-23(21-6-4-5-9-28-21)31-25(36)33(24)17-7-8-20(19(27)13-17)30-22(34)14-35-3/h4-13,23-24H,14H2,1-3H3,(H,30,34)(H,31,36)/t23-,24-/m0/s1	WYMDXVYCHWBBCT-ZEQRLZLVSA-N	148.182	553.099	ZINC000225235581	93.172	69.147	7	5	-41.8205	-21.3439	COCC(=O)Nc1ccc(cc1Cl)N1C(=S)N[C@H]([C@@H]1c1cc(n(c1C)c1nccs1)C)c1ccccn1	C26H25ClN6O2S2	1	0	48012	129	56.4666	OPLS_2005	ZINC000225235581-1	/home/marko/.schrodinger/canvas42/cnvCuTByx3V6TJ5X.cnv/3dmin/3dmin_02/3dmin_02_in.maegz	2	0	0	0	0	3	0	-1	553.095	0	835.28	255.943	91.277	330.348	157.711	1566.8	2
	ZINC000334159178	1.5826	1	2	71.919	4	1	0	9	5625	28	InChI=1S/C19H20N4O4S/c1-12-9-17(23(21-12)13-7-8-28(26,27)11-13)20-19(25)15-10-18(24)22(2)16-6-4-3-5-14(15)16/h3-6,9-10,13,21H,7-8,11H2,1-2H3/b20-17+/t13-/m1/s1	VHKXVFKNSACLCA-HZDTVXMRSA-N	106.647	400.452	ZINC000334159178	118.233	47.306	2	4	-41.766	-25.5837	O=C(c1cc(=O)n(c2c1cccc2)C)/N=c/1\cc([nH]n1[C@@H]1CCS(=O)(=O)C1)C	C19H20N4O4S	1	0	48012	130	60.1512	OPLS_2005	ZINC000334159178-1	/home/marko/.schrodinger/canvas42/cnvCuTByx3V6TJ5X.cnv/3dmin/3dmin_02/3dmin_02_in.maegz	0	0	0	0	0	3	1	-2	400.451	0	684.718	295.325	180.435	207.037	1.921	1203.87	1
	ZINC000008101192	-11.8838	14	14	83.662	9	10	0	17	161	32	InChI=1S/C18H37N5O9/c19-3-9-8(25)2-7(22)17(29-9)31-15-5(20)1-6(21)16(14(15)28)32-18-13(27)11(23)12(26)10(4-24)30-18/h5-18,24-28H,1-4,19-23H2/p+5/t5-,6-,7-,8+,9+,10+,11-,12-,13-,14+,15+,16-,17-,18-/m1/ s1	NLVFBUXFDBBNBW-AJDYKNDBSA-S	97.5844	472.554	ZINC000008101192	252.918	45.905	6	3	-41.7227	-27.7312	[NH3+]C[C@@H]1O[C@H](O[C@H]2[C@H]([NH3+])C[C@H]([C@H]([C@H]2O)O[C@H]2O[C@@H](CO)[C@H]([C@H]([C@H]2O)[NH3+])O)[NH3+])[C@@H](C[C@@H]1O)[NH3+]	C18H42N5O9+++++	1	0	48012	131	120.333	OPLS_2005	ZINC000008101192-1	/home/marko/.schrodinger/canvas42/cnvCuTByx3V6TJ5X.cnv/3dmin/3dmin_02/3dmin_02_in.maegz	10	5	0	0	0	16	2	-2	467.518	0	679.291	309.357	369.934	0	0	1296.81	15
	Untitled_Molecule_000318	3.7748	0	0	67.502	5	1	0	9	5625	31	InChI=1S/C22H20N6O2S/c29-21(24-17-6-8-18(9-7-17)28-15-23-25-26-28)20-14-19(16-4-2-1-3-5-16)22(31-20)27-10-12-30-13-11-27/h1-9,14-15H,10-13H2,(H,24,29)	NJDKAYMTEHVJRJ-UHFFFAOYSA-N	122.011	432.498		99.351	55.822	5	5	-41.6776	-21.7378	O=C(c1sc(c(c1)c1ccccc1)N1CCOCC1)Nc1ccc(cc1)n1cnnn1	C22H20N6O2S	1	0	48012	132	44.5409	OPLS_2005	Untitled_Molecule_000318-1	/home/marko/.schrodinger/canvas42/cnvCuTByx3V6TJ5X.cnv/3dmin/3dmin_02/3dmin_02_in.maegz	0	0	0	0	0	2	0	-2	432.499	0	715.244	161.409	152.261	374.415	27.158	1288.72	1
	ZINC000027664213	2.9253	0	1	60.835	7	1	0	9	5625	23	InChI=1S/C13H14BrN3O4S2/c1-2-7-23(19,20)13-17-16-12(22-13)15-11(18)8-21-10-5-3-9(14)4-6-10/h3-6H,2,7-8H2,1H3,(H,15,16,18)	OOMARUTWOVCJDG-UHFFFAOYSA-N	92.5891	420.302	ZINC000027664213	114.648	40.397	7	2	-41.6486	-20.6256	CCCS(=O)(=O)c1nnc(s1)/N=C(/COc1ccc(cc1)Br)\O	C13H14BrN3O4S2	1	0	48012	133	16.0958	OPLS_2005	ZINC000027664213-1	/home/marko/.schrodinger/canvas42/cnvCuTByx3V6TJ5X.cnv/3dmin/3dmin_02/3dmin_02_in.maegz	0	0	0	1	0	8	0	-2	420.295	0	660.412	192.656	176.167	173.642	117.947	1107.51	1
	ZINC000409081689	10.625	1	1	90.948	3	1	0	9	5625	44	InChI=1S/C37H34BrClN2O2S/c1-37(2,3)25-11-18-30-33(20-25)44-36(34(30)35(42)41-28-16-14-27(39)15-17-28)40-21-31-29-7-5-4-6-24(29)10-19-32(31)43-22-23-8-12-26(38)13-9-23/h4-10,12-17,19,21,25H,11,18,20,22 H2,1-3H3,(H,41,42)/b40-21+/t25-/m1/s1	KSGPXQUEWMITEK-WOMOWAIQSA-N	185.427	686.1	ZINC000409081689	46.819	86.277	8	6	-41.5346	-20.8778	Clc1ccc(cc1)NC(=O)c1c(/N=C/c2c(OCc3ccc(cc3)Br)ccc3c2cccc3)sc2c1CC[C@H](C2)C(C)(C)C	C37H34BrClN2O2S	1	0	48012	134	55.0451	OPLS_2005	ZINC000409081689-1	/home/marko/.schrodinger/canvas42/cnvCuTByx3V6TJ5X.cnv/3dmin/3dmin_02/3dmin_02_in.maegz	4	0	0	0	0	9	0	1	686.105	0	900.183	307.532	29.596	414.742	148.313	1794.27	1
	ZINC000103757641	6.9454	0	0	97.504	6	0	0	9	5625	42	InChI=1S/C31H21N5O4S2/c1-18-27(30(39)36(34(18)2)19-8-4-3-5-9-19)32-17-21-13-15-26(40-21)42-31-33-24-14-12-20(16-25(24)41-31)35-28(37)22-10-6-7-11-23(22)29(35)38/h3-17H,1-2H3/b32-17+	HETRFJQLRRUQGJ-VTNSRFBWSA-N	163.014	591.659	ZINC000103757641	126.441	76.666	6	7	-41.5273	-20.996	O=C1N(c2ccc3c(c2)sc(n3)Sc2ccc(o2)/C=N/c2c(C)n(n(c2=O)c2ccccc2)C)C(=O)c2c1cccc2	C31H21N5O4S2	1	0	48012	135	85.138	OPLS_2005	ZINC000103757641-1	/home/marko/.schrodinger/canvas42/cnvCuTByx3V6TJ5X.cnv/3dmin/3dmin_02/3dmin_02_in.maegz	4	0	0	0	0	5	1	-2	591.658	0	965.715	151.172	150.321	580.795	83.427	1725.2	0
	ZINC000245224174	-11.1625	15	15	92.495	11	11	0	17	161	33	InChI=1S/C18H36N4O11/c19-2-6-10(25)12(27)13(28)18(30-6)33-16-5(21)1-4(20)15(14(16)29)32-17-11(26)8(22)9(24)7(3-23)31-17/h4-18,23-29H,1-3,19-22H2/p+4/t4-,5+,6-,7+,8-,9-,10-,11-,12-,13+,14+,15+,16+,17-, 18-/m0/s1	SBUJHOSQTJFQJX-QTDFNXOSSA-R	98.8461	488.53	ZINC000245224174	268.079	45.441	6	3	-41.4833	-27.5638	[NH3+]C[C@@H]1O[C@@H](O[C@@H]2[C@H]([NH3+])C[C@@H]([C@H]([C@H]2O)O[C@@H]2O[C@H](CO)[C@@H]([C@@H]([C@@H]2O)[NH3+])O)[NH3+])[C@@H]([C@H]([C@H]1O)O)O	C18H40N4O11++++	1	0	48012	136	100.193	OPLS_2005	ZINC000245224174-1	/home/marko/.schrodinger/canvas42/cnvCuTByx3V6TJ5X.cnv/3dmin/3dmin_02/3dmin_02_in.maegz	10	4	0	0	0	17	2	-2	484.503	0	659.434	241.492	417.942	0	0	1281.4	15
	ZINC000334159286	1.4977	1	2	71.752	5	2	0	9	5625	29	InChI=1S/C19H20N6O3S/c1-13-10-17(25(24-13)16-6-9-29(27,28)12-16)23-18(26)14-4-2-5-15(11-14)22-19-20-7-3-8-21-19/h2-5,7-8,10-11,16,24H,6,9,12H2,1H3,(H,20,21,22)/b23-17+/t16-/m1/s1	SYIPMGWQIHXQOT-WKRZDEFASA-N	110.939	412.466	ZINC000334159286	122.809	49.566	4	4	-41.3652	-22.3551	O=C(c1cccc(c1)Nc1ncccn1)/N=c/1\cc([nH]n1[C@@H]1CCS(=O)(=O)C1)C	C19H20N6O3S	1	0	48012	137	31.8844	OPLS_2005	ZINC000334159286-1	/home/marko/.schrodinger/canvas42/cnvCuTByx3V6TJ5X.cnv/3dmin/3dmin_02/3dmin_02_in.maegz	0	0	0	0	0	5	1	-2	412.465	0	681.528	192.349	185.377	301.818	1.984	1233.19	2
	ZINC000334159164	2.1112	1	2	70.919	3	1	0	9	5625	27	InChI=1S/C18H19FN4O3S/c1-11-7-17(23(21-11)14-5-6-27(25,26)10-14)20-18(24)16-9-12-8-13(19)3-4-15(12)22(16)2/h3-4,7-9,14,21H,5-6,10H2,1-2H3/b20-17+/t14-/m0/s1	KDPSCPDBTQABKI-SHUBJWRZSA-N	99.5517	390.432	ZINC000334159164	92.089	44.75	2	4	-41.3314	-21.8077	Fc1ccc2c(c1)cc(n2C)C(=O)/N=c/1\cc([nH]n1[C@H]1CCS(=O)(=O)C1)C	C18H19FN4O3S	1	0	48012	138	36.8945	OPLS_2005	ZINC000334159164-1	/home/marko/.schrodinger/canvas42/cnvCuTByx3V6TJ5X.cnv/3dmin/3dmin_02/3dmin_02_in.maegz	0	0	0	0	0	3	1	-2	390.431	0	698.721	303.637	143.455	202.688	48.941	1199.81	1
	ZINC000223788292	5.3041	2	2	67.002	3	1	0	9	5625	33	InChI=1S/C25H25N5OS2/c1-4-31-19-10-8-18(9-11-19)30-23(22(28-24(30)32)21-7-5-6-12-26-21)20-15-16(2)29(17(20)3)25-27-13-14-33-25/h5-15,22-23H,4H2,1-3H3,(H,28,32)/t22-,23+/m0/s1	WFGCIFLKKFZZQB-XZOQPEGZSA-N	135.053	475.629	ZINC000223788292	56.209	63.905	6	5	-41.3243	-20.7452	CCOc1ccc(cc1)N1C(=S)N[C@H]([C@H]1c1cc(n(c1C)c1nccs1)C)c1ccccn1	C25H25N5OS2	1	0	48012	139	47.942	OPLS_2005	ZINC000223788292-1	/home/marko/.schrodinger/canvas42/cnvCuTByx3V6TJ5X.cnv/3dmin/3dmin_02/3dmin_02_in.maegz	1	0	0	0	0	2	0	1	475.625	0	752.569	273.738	45.622	340.888	92.322	1419.69	1
	Untitled_Molecule_000361	3.6434	0	0	62.335	6	0	0	9	5625	30	InChI=1S/C21H21N5O3S/c1-2-5-16(6-3-1)14-26-20(25-8-11-27-12-9-25)22-23-21(26)30-15-17-13-19(29-24-17)18-7-4-10-28-18/h1-7,10,13H,8-9,11-12,14-15H2	COBINYTYEDKFCZ-UHFFFAOYSA-N	112.528	423.488		75.723	52.202	7	5	-41.2848	-21.0275	O1CCN(CC1)c1nnc(n1Cc1ccccc1)SCc1noc(c1)c1ccco1	C21H21N5O3S	1	0	48012	140	22.6503	OPLS_2005	Untitled_Molecule_000361-1	/home/marko/.schrodinger/canvas42/cnvCuTByx3V6TJ5X.cnv/3dmin/3dmin_02/3dmin_02_in.maegz	0	0	0	0	0	5	0	-1	423.489	0	745.052	222.458	91.414	417.62	13.56	1318.45	0
	ZINC000000830380	3.4327	0	0	60.669	4	1	0	9	5625	26	InChI=1S/C20H21N3O3/c1-4-26-18-12-15(10-11-17(18)24)13-21-19-14(2)22(3)23(20(19)25)16-8-6-5-7-9-16/h5-13,24H,4H2,1-3H3/b21-13+	SAPFULPWTCHBRF-FYJGNVAPSA-N	104.317	351.399	ZINC000000830380	72.16	47.096	5	3	-41.2143	-22.4696	CCOc1cc(/C=N/c2c(C)n(n(c2=O)c2ccccc2)C)ccc1O	C20H21N3O3	1	0	48012	141	43.6984	OPLS_2005	ZINC000000830380-1	/home/marko/.schrodinger/canvas42/cnvCuTByx3V6TJ5X.cnv/3dmin/3dmin_02/3dmin_02_in.maegz	0	0	0	0	0	6	1	-1	351.404	0	689.648	286.048	94.627	308.972	0	1184.91	1
	ZINC000064859671	6.2186	0	0	68.503	3	2	0	9	5625	32	InChI=1S/C27H24N2O2S/c30-23-15-14-19-10-4-5-11-20(19)22(23)17-29-27-25(21-12-6-7-13-24(21)32-27)26(31)28-16-18-8-2-1-3-9-18/h1-5,8-11,14-15,17,30H,6-7,12-13,16H2,(H,28,31)/b29-17+	CRTIXRJWHKMWCH-STBIYBPSSA-N	130.279	440.557	ZINC000064859671	58.128	61.417	5	5	-41.1437	-20.7485	O=C(c1c(/N=C/c2c(O)ccc3c2cccc3)sc2c1CCCC2)NCc1ccccc1	C27H24N2O2S	1	0	48012	142	36.4503	OPLS_2005	ZINC000064859671-1	/home/marko/.schrodinger/canvas42/cnvCuTByx3V6TJ5X.cnv/3dmin/3dmin_02/3dmin_02_in.maegz	1	0	0	0	0	7	0	0	440.559	0	731.106	228.886	44.201	427.639	30.379	1350.3	2
	ZINC000007036268	3.3178	0	0	65.502	6	1	0	8	10	28	InChI=1S/C18H16N6O2S2/c1-11-9-15(12(2)23(11)17-19-7-8-27-17)16(26)10-28-18-20-21-22-24(18)13-3-5-14(25)6-4-13/h3-9,25H,10H2,1-2H3	WIXSTVRINKTHTR-UHFFFAOYSA-N	110.118	412.489	ZINC000007036268	114.925	50.657	6	4	-41.1335	-21.2242	Oc1ccc(cc1)n1nnnc1SCC(=O)c1cc(n(c1C)c1nccs1)C	C18H16N6O2S2	1	0	48012	143	29.1073	OPLS_2005	ZINC000007036268-1	/home/marko/.schrodinger/canvas42/cnvCuTByx3V6TJ5X.cnv/3dmin/3dmin_02/3dmin_02_in.maegz	0	0	0	0	0	5	0	-2	412.483	0	679.382	155.791	197.88	265.752	59.96	1214.93	1
	ZINC000334159257	1.3463	1	2	69.752	4	1	0	9	5625	29	InChI=1S/C20H24N4O4S/c1-14-12-19(24(22-14)15-7-11-29(26,27)13-15)21-20(25)17-4-3-5-18-16(17)6-8-23(18)9-10-28-2/h3-6,8,12,15,22H,7,9-11,13H2,1-2H3/b21-19+/t15-/m0/s1	JAMVARDIHNHLKT-APFMSCDFSA-N	110.751	416.494	ZINC000334159257	100.398	49.148	5	4	-41.0749	-23.8236	COCCn1ccc2c1cccc2C(=O)/N=c/1\cc([nH]n1[C@H]1CCS(=O)(=O)C1)C	C20H24N4O4S	1	0	48012	144	37.2719	OPLS_2005	ZINC000334159257-1	/home/marko/.schrodinger/canvas42/cnvCuTByx3V6TJ5X.cnv/3dmin/3dmin_02/3dmin_02_in.maegz	0	0	0	0	0	6	1	-2	416.494	0	735.181	386.632	132.856	213.766	1.927	1298.12	1
	ZINC000005401585	2.9945	0	0	52.669	4	2	0	10	5	22	InChI=1S/C14H16N6OS/c1-9-12(21)16-13(19-18-9)17-14(22)15-8-10-4-6-11(7-5-10)20(2)3/h4-8H,1-3H3,(H2,16,17,19,21,22)/b15-8+	DMBUCXLQOSYEHU-OVCLIPMQSA-N	96.5935	316.381	ZINC000005401585	101.14	39.489	5	2	-41.0696	-20.6842	S=C(Nc1nnc(c(=O)[nH]1)C)/N=C/c1ccc(cc1)N(C)C	C14H16N6OS	1	0	48012	145	39.6397	OPLS_2005	ZINC000005401585-1	/home/marko/.schrodinger/canvas42/cnvCuTByx3V6TJ5X.cnv/3dmin/3dmin_02/3dmin_02_in.maegz	0	0	0	0	0	5	0	-2	316.38	0	624.585	254.622	143.127	148.169	78.667	1045.22	2
	Untitled_Molecule_000386	2.4548	0	0	73.669	7	1	0	9	5625	29	InChI=1S/C19H13N7O2S/c20-9-12-5-1-3-7-14(12)23-16(27)10-29-19-24-15-8-4-2-6-13(15)17(28)26(19)18-21-11-22-25-18/h1-8,11H,10H2,(H2,21,22,23,25,27)/p-1	KHFJXMMXWCTBNN-UHFFFAOYSA-M	109.887	402.409		147.465	49.884	6	4	-41.043	-20.5326	N#Cc1ccccc1NC(=O)CSc1nc2ccccc2c(=O)n1c1[n-]cnn1	C19H12N7O2S-	1	0	48012	146	54.4399	OPLS_2005	Untitled_Molecule_000386-1	/home/marko/.schrodinger/canvas42/cnvCuTByx3V6TJ5X.cnv/3dmin/3dmin_02/3dmin_02_in.maegz	0	0	0	0	0	5	0	-2	403.417	0	699.434	32.722	238.503	412.308	15.901	1208.24	1
	ZINC000408856461	7.6687	0	0	70.086	4	1	0	9	5625	33	InChI=1S/C25H21BrN2O3S2/c26-20-13-17(31-25(20)32-18-8-2-1-3-9-18)15-28-24-22(19-10-4-5-11-21(19)33-24)23(29)27-14-16-7-6-12-30-16/h1-3,6-9,12-13,15H,4-5,10-11,14H2,(H,27,29)/b28-15+	CCYGDCYJGASMRP-RWPZCVJISA-N	133.299	541.48	ZINC000408856461	59.336	62.388	7	5	-41.022	-20.6364	Brc1cc(oc1Sc1ccccc1)/C=N/c1sc2c(c1C(=O)NCc1ccco1)CCCC2	C25H21BrN2O3S2	1	0	48012	147	18.9819	OPLS_2005	ZINC000408856461-1	/home/marko/.schrodinger/canvas42/cnvCuTByx3V6TJ5X.cnv/3dmin/3dmin_02/3dmin_02_in.maegz	2	0	0	0	0	8	0	0	541.476	0	779.148	233.661	39.159	391.824	114.505	1454.43	1
	Untitled_Molecule_000369	4.4477	0	0	58.002	4	0	0	9	5625	26	InChI=1S/C20H15N3O2S/c1-25-16-6-4-5-15(13-16)23(19(24)14-9-11-21-12-10-14)20-22-17-7-2-3-8-18(17)26-20/h2-13H,1H3	KFPBYGJQYSFFLR-UHFFFAOYSA-N	99.9866	361.417		60.519	49.576	4	4	-40.8814	-20.8889	COc1cccc(c1)N(C(=O)c1ccncc1)c1nc2c(s1)cccc2	C20H15N3O2S	1	0	48012	148	41.909	OPLS_2005	Untitled_Molecule_000369-1	/home/marko/.schrodinger/canvas42/cnvCuTByx3V6TJ5X.cnv/3dmin/3dmin_02/3dmin_02_in.maegz	0	0	0	0	0	4	0	0	361.417	0	623.46	92.685	75.69	422.039	33.047	1105.49	0
	ZINC000016196050	7.089	0	0	79.448	4	1	0	9	5625	37	InChI=1S/C30H23ClN4O2/c1-37-27-16-20(13-14-26(27)36)29-30(35-15-7-6-12-28(35)33-29)32-17-22-19-34(25-11-5-3-9-23(22)25)18-21-8-2-4-10-24(21)31/h2-17,19,36H,18H2,1H3/b32-17+	QODYYMJNHFGHRQ-VTNSRFBWSA-N	142.495	506.982	ZINC000016196050	56.227	71.318	6	6	-40.8697	-25.691	COc1cc(ccc1O)c1nc2n(c1/N=C/c1cn(c3c1cccc3)Cc1ccccc1Cl)cccc2	C30H23ClN4O2	1	0	48012	149	34.9448	OPLS_2005	ZINC000016196050-1	/home/marko/.schrodinger/canvas42/cnvCuTByx3V6TJ5X.cnv/3dmin/3dmin_02/3dmin_02_in.maegz	4	0	0	0	0	7	0	0	506.99	0	818.18	132.696	69.927	570.845	44.711	1514.61	1
	Untitled_Molecule_000001	2.5362	0	1	74.086	5	1	0	9	5625	32	InChI=1S/C23H25N5O3S/c29-23(18-8-5-10-20(16-18)28-13-6-14-32(28,30)31)24-19-9-4-7-17(15-19)22-26-25-21-11-2-1-3-12-27(21)22/h4-5,7-10,15-16H,1-3,6,11-14H2,(H,24,29)	ALOGHOXYZUKPRP-UHFFFAOYSA-N	123.695	451.541		110.904	55.484	4	5	-40.7146	-32.513	O=C(c1cccc(c1)N1CCCS1(=O)=O)Nc1cccc(c1)c1nnc2n1CCCCC2	C23H25N5O3S	1	0	48012	150	42.3776	OPLS_2005	Untitled_Molecule_000001-1	/home/marko/.schrodinger/canvas42/cnvCuTByx3V6TJ5X.cnv/3dmin/3dmin_02/3dmin_02_in.maegz	0	0	0	0	0	2	0	-2	451.542	0	762.601	335.18	168.805	257.025	1.591	1369.89	1
	ZINC000100875709	5.994	0	1	72.086	3	2	0	9	5625	29	InChI=1S/C21H19N3O3S2/c1-2-11-24-18-10-9-17(29(22,26)27)13-19(18)28-21(24)23-20(25)16-8-7-14-5-3-4-6-15(14)12-16/h1,7-10,12-13H,3-6,11H2,(H2,22,26,27)/b23-21-	VDJCJLGTQXMMRA-LNVKXUELSA-N	109.514	425.524	ZINC000100875709	102.434	51.655	3	4	-40.5947	-23.5295	C#CCn1/c(=N/C(=O)c2ccc3c(c2)CCCC3)/sc2c1ccc(c2)S(=O)(=O)N	C21H19N3O3S2	1	0	48012	151	35.9785	OPLS_2005	ZINC000100875709-1	/home/marko/.schrodinger/canvas42/cnvCuTByx3V6TJ5X.cnv/3dmin/3dmin_02/3dmin_02_in.maegz	0	0	0	0	0	7	0	-2	425.519	0	727.421	263.288	178.341	248.816	36.976	1275.14	2.5
	ZINC000003096744	3.3191	0	0	61.336	4	2	0	9	5625	25	InChI=1S/C19H19N3O3/c1-12-9-15(23)10-17(24)16(12)11-20-18-13(2)21(3)22(19(18)25)14-7-5-4-6-8-14/h4-11,23-24H,1-3H3/b20-11+	BTNMBDFYPHRBJC-RGVLZGJSSA-N	99.8408	337.373	ZINC000003096744	84.741	45.261	3	3	-40.5517	-22.5703	Oc1cc(C)c(c(c1)O)/C=N/c1c(=O)n(n(c1C)C)c1ccccc1	C19H19N3O3	1	0	48012	152	47.1206	OPLS_2005	ZINC000003096744-1	/home/marko/.schrodinger/canvas42/cnvCuTByx3V6TJ5X.cnv/3dmin/3dmin_02/3dmin_02_in.maegz	0	0	0	0	0	5	1	-1	337.377	0	625.159	207.01	126.239	291.91	0	1099.28	2
	ZINC000036353266	4.5949	0	0	62.502	3	1	0	9	5625	27	InChI=1S/C19H17N3O3S2/c1-25-12-8-9-14-16(11-12)26-19(20-14)21-17(23)7-4-10-22-18(24)13-5-2-3-6-15(13)27-22/h2-3,5-6,8-9,11H,4,7,10H2,1H3,(H,20,21,23)	ABHSCNXWOLAOIB-UHFFFAOYSA-N	108.176	399.487	ZINC000036353266	89.926	49.584	5	4	-40.487	-22.7957	COc1ccc2c(c1)s/c(=N\C(=O)CCCn1sc3c(c1=O)cccc3)/[nH]2	C19H17N3O3S2	1	0	48012	153	43.9854	OPLS_2005	ZINC000036353266-1	/home/marko/.schrodinger/canvas42/cnvCuTByx3V6TJ5X.cnv/3dmin/3dmin_02/3dmin_02_in.maegz	0	0	0	0	0	7	1	-1	399.482	0	694.611	190.802	116.141	312.326	75.341	1200.96	0
	ZINC000409092475	8.1142	0	0	74.864	5	1	0	9	5625	34	InChI=1S/C24H18BrClN4O2S2/c25-18-12-16(32-23(18)34-24-27-10-3-11-28-24)13-29-22-20(17-4-1-2-5-19(17)33-22)21(31)30-15-8-6-14(26)7-9-15/h3,6-13H,1-2,4-5H2,(H,30,31)/b29-13+	YVYPOMBYSIBWLF-VFLNYLIXSA-N	139.607	573.912	ZINC000409092475	72.353	64.309	6	5	-40.4687	-24.5014	Clc1ccc(cc1)NC(=O)c1c(/N=C/c2cc(c(o2)Sc2ncccn2)Br)sc2c1CCCC2	C24H18BrClN4O2S2	1	0	48012	154	24.0326	OPLS_2005	ZINC000409092475-1	/home/marko/.schrodinger/canvas42/cnvCuTByx3V6TJ5X.cnv/3dmin/3dmin_02/3dmin_02_in.maegz	2	0	0	0	0	7	0	1	573.909	0	749.274	194.591	50.654	301.311	202.718	1422.87	1
	ZINC000334157988	3.0238	1	2	70.363	4	1	0	9	5625	28	InChI=1S/C19H17ClN4O3S/c20-17-8-4-7-15(21-17)19(25)22-18-11-16(13-5-2-1-3-6-13)23-24(18)14-9-10-28(26,27)12-14/h1-8,11,14,23H,9-10,12H2/b22-18+/t14-/m0/s1	FWTJGACGHVZIJG-HOEZRSETSA-N	109.045	416.881	ZINC000334157988	100.873	49.603	3	4	-40.451	-21.0956	Clc1cccc(n1)C(=O)/N=c/1\cc([nH]n1[C@H]1CCS(=O)(=O)C1)c1ccccc1	C19H17ClN4O3S	1	0	48012	155	37.8522	OPLS_2005	ZINC000334157988-1	/home/marko/.schrodinger/canvas42/cnvCuTByx3V6TJ5X.cnv/3dmin/3dmin_02/3dmin_02_in.maegz	1	0	0	0	0	3	1	-1	416.881	0	693.712	121.331	144.835	354.372	73.175	1216.02	1
	ZINC000002853561	6.5573	0	0	72.67	3	2	0	9	5625	34	InChI=1S/C26H24N4O2S2/c1-32-25(31)22-20-13-8-14-21(20)34-24(22)28-26(33)27-15-18-16-30(19-11-6-3-7-12-19)29-23(18)17-9-4-2-5-10-17/h2-7,9-12,16H,8,13-15H2,1H3,(H2,27,28,33)	GUGSQHTWEKOPRA-UHFFFAOYSA-N	142.291	488.624	ZINC000002853561	70.156	65.244	9	5	-40.2312	-22.2075	COC(=O)c1c(NC(=S)NCc2cn(nc2c2ccccc2)c2ccccc2)sc2c1CCC2	C26H24N4O2S2	1	0	48012	156	56.4953	OPLS_2005	ZINC000002853561-1	/home/marko/.schrodinger/canvas42/cnvCuTByx3V6TJ5X.cnv/3dmin/3dmin_02/3dmin_02_in.maegz	2	0	0	0	0	4	0	1	488.621	0	755.257	243.783	46.214	373.354	91.906	1421.44	1
	ZINC000006413478	4.9431	0	0	62.836	3	2	0	9	5625	29	InChI=1S/C23H20N4OS/c1-15-7-9-17(10-8-15)21-18(14-25-27-21)13-24-23-19(11-12-29-23)22(28)26-20-6-4-3-5-16(20)2/h3-14H,1-2H3,(H,25,27)(H,26,28)/b24-13+	HCDQDMCZKNRXFQ-ZMOGYAJESA-N	119.046	400.496	ZINC000006413478	72.56	56.213	5	4	-40.2075	-21.9494	Cc1ccc(cc1)c1n[nH]cc1/C=N/c1sccc1C(=O)Nc1ccccc1C	C23H20N4OS	1	0	48012	157	30.9649	OPLS_2005	ZINC000006413478-1	/home/marko/.schrodinger/canvas42/cnvCuTByx3V6TJ5X.cnv/3dmin/3dmin_02/3dmin_02_in.maegz	1	0	0	0	0	5	0	-1	400.497	0	733.759	163.622	100.73	433.012	36.395	1290.16	2
	ZINC000033315254	1.9136	1	1	60.168	3	1	0	9	5625	31	InChI=1S/C23H36N6OS/c1-18-10-11-19(2)29(18)23-26-25-22(31-23)28-16-7-9-20(17-28)21(30)24-12-8-15-27-13-5-3-4-6-14-27/h10-11,20H,3-9,12-17H2,1-2H3,(H,24,30)/p+1/t20-/m0/s1	VKDROWYNFRPVQA-FQEVSTJZSA-O	126.64	445.644	ZINC000033315254	72.98	53.574	7	4	-40.1585	-20.9396	O=C([C@H]1CCCN(C1)c1nnc(s1)n1c(C)ccc1C)NCCC[NH+]1CCCCCC1	C23H37N6OS+	1	0	48012	158	36.0147	OPLS_2005	ZINC000033315254-1	/home/marko/.schrodinger/canvas42/cnvCuTByx3V6TJ5X.cnv/3dmin/3dmin_02/3dmin_02_in.maegz	0	1	0	0	1	5	0	1	444.637	0	833.935	631.653	78.913	102.11	21.259	1503.13	1
	ZINC000225681302	4.6704	2	2	76.169	3	2	0	9	5625	36	InChI=1S/C27H28N6OS2/c1-17-8-4-5-9-21(17)30-23(34)11-14-32-25(24(31-26(32)35)22-10-6-7-12-28-22)20-16-18(2)33(19(20)3)27-29-13-15-36-27/h4-10,12-13,15-16,24-25H,11,14H2,1-3H3,(H,30,34)(H,31,35)/t24-,2 5+/m0/s1	NGSXWSUTOXLVMM-LOSJGSFVSA-N	145.665	516.681	ZINC000225681302	83.021	68.375	7	5	-40.0291	-20.7708	O=C(Nc1ccccc1C)CCN1C(=S)N[C@H]([C@H]1c1cc(n(c1C)c1nccs1)C)c1ccccn1	C27H28N6OS2	1	0	48012	159	44.243	OPLS_2005	ZINC000225681302-1	/home/marko/.schrodinger/canvas42/cnvCuTByx3V6TJ5X.cnv/3dmin/3dmin_02/3dmin_02_in.maegz	2	0	0	0	0	4	0	0	516.678	0	830.964	251.571	84.058	404.265	91.071	1565.22	2
	ZINC000225343993	3.9902	1	1	42.502	0	2	0	9	5625	21	InChI=1S/C16H16BrN3S/c1-11-7-9-12(10-8-11)20-15(21)18-16(2,19-20)13-5-3-4-6-14(13)17/h3-10,19H,1-2H3,(H,18,21)/p+1/t16-/m1/s1	OXTBJLKMFDRONV-MRXNPFEDSA-O	93.3871	363.295	ZINC000225343993	33.705	43.5	2	3	-40.0135	-22.8459	Cc1ccc(cc1)N1[NH2+][C@](NC1=S)(C)c1ccccc1Br	C16H17BrN3S+	1	0	48012	160	37.2288	OPLS_2005	ZINC000225343993-1	/home/marko/.schrodinger/canvas42/cnvCuTByx3V6TJ5X.cnv/3dmin/3dmin_02/3dmin_02_in.maegz	0	0	0	0	0	0	1	2	362.286	0	584.318	156.648	14.828	291.773	121.069	1001.71	2
	ZINC000408680464	4.4217	0	1	77.475	4	2	0	9	5625	30	InChI=1S/C21H18Cl2N2O4S/c1-29-18-11-10-15(21(26)25-20-16(22)8-5-9-17(20)23)12-19(18)30(27,28)24-13-14-6-3-2-4-7-14/h2-12,24H,13H2,1H3,(H,25,26)	ZFIZDPHTBFCGDR-UHFFFAOYSA-N	117.053	465.35	ZINC000408680464	88.66	56.254	7	3	-39.9959	-29.0161	COc1ccc(cc1S(=O)(=O)NCc1ccccc1)C(=O)Nc1c(Cl)cccc1Cl	C21H18Cl2N2O4S	1	0	48012	161	30.7037	OPLS_2005	ZINC000408680464-1	/home/marko/.schrodinger/canvas42/cnvCuTByx3V6TJ5X.cnv/3dmin/3dmin_02/3dmin_02_in.maegz	0	0	0	0	0	7	0	-1	465.35	0	739.655	99.285	119.347	404.421	116.603	1317.42	2
	ZINC000098048278	8.2595	1	1	77.002	1	1	0	9	5625	42	InChI=1S/C39H44N2O/c42-34(27-40(32-20-9-3-10-21-32)33-22-11-4-12-23-33)28-41-38(31-18-7-2-8-19-31)37(30-16-5-1-6-17-30)36-26-25-29-15-13-14-24-35(29)39(36)41/h1-2,5-8,13-19,24-26,32-34,42H,3-4,9-12,20 -23,27-28H2/p+1/t34-/m1/s1	YHXXIAXXNPTXAA-UUWRZZSWSA-O	170.183	557.787	ZINC000098048278	23.771	81.465	8	7	-39.9938	-24.7942	O[C@H](C[NH+](C1CCCCC1)C1CCCCC1)Cn1c(c2ccccc2)c(c2c1c1ccccc1cc2)c1ccccc1	C39H45N2O+	1	0	48012	162	60.0836	OPLS_2005	ZINC000098048278-1	/home/marko/.schrodinger/canvas42/cnvCuTByx3V6TJ5X.cnv/3dmin/3dmin_02/3dmin_02_in.maegz	5	1	0	0	0	7	0	1	556.789	0	894.345	377.82	13.468	503.057	0	1770.67	1
	ZINC000008746477	3.8763	0	0	56.836	4	2	0	9	5625	25	InChI=1S/C18H17N5O2/c1-9(2)14-8-11(15-10(3)23-25-17(15)19-14)16(24)22-18-20-12-6-4-5-7-13(12)21-18/h4-9H,1-3H3,(H2,20,21,22,24)	RUNVLRBGGJRXQB-UHFFFAOYSA-N	92.2697	335.36	ZINC000008746477	97.907	42.816	2	4	-39.9708	-22.0301	O=C(c1cc(nc2c1c(C)no2)C(C)C)N=c1[nH]c2c([nH]1)cccc2	C18H17N5O2	1	0	48012	163	43.3055	OPLS_2005	ZINC000008746477-1	/home/marko/.schrodinger/canvas42/cnvCuTByx3V6TJ5X.cnv/3dmin/3dmin_02/3dmin_02_in.maegz	1	0	0	0	0	4	0	-2	335.365	0	676.77	236.63	172.89	267.25	0	1132.8	0
	ZINC000059198978	5.3484	0	0	59.836	2	2	0	9	5625	29	InChI=1S/C24H21N3OS/c28-23(27-17-8-2-1-3-9-17)22-19-11-5-7-13-21(19)29-24(22)26-15-16-14-25-20-12-6-4-10-18(16)20/h1-4,6,8-10,12,14-15,25H,5,7,11,13H2,(H,27,28)/b26-15+	KGYMUXQNINDZMW-CVKSISIWSA-N	117.678	399.508	ZINC000059198978	55.36	55.796	4	5	-39.9591	-25.1821	O=C(c1c(/N=C/c2c[nH]c3c2cccc3)sc2c1CCCC2)Nc1ccccc1	C24H21N3OS	1	0	48012	164	31.7084	OPLS_2005	ZINC000059198978-1	/home/marko/.schrodinger/canvas42/cnvCuTByx3V6TJ5X.cnv/3dmin/3dmin_02/3dmin_02_in.maegz	1	0	0	0	0	5	0	0	399.509	0	702.766	183.812	66.062	418.752	34.14	1254.45	2
	ZINC000223606852	2.8226	2	2	59.168	3	2	0	9	5625	28	InChI=1S/C20H23N5OS2/c1-13-12-15(14(2)25(13)20-22-8-11-28-20)18-17(16-6-3-4-7-21-16)23-19(27)24(18)9-5-10-26/h3-4,6-8,11-12,17-18,26H,5,9-10H2,1-2H3,(H,23,27)/t17-,18-/m0/s1	VAPMVJUBBRUSJO-ROUUACIJSA-N	114.501	413.56	ZINC000223606852	71.88	52.816	6	4	-39.8536	-20.7201	OCCCN1C(=S)N[C@H]([C@@H]1c1cc(n(c1C)c1nccs1)C)c1ccccn1	C20H23N5OS2	1	0	48012	165	35.8911	OPLS_2005	ZINC000223606852-1	/home/marko/.schrodinger/canvas42/cnvCuTByx3V6TJ5X.cnv/3dmin/3dmin_02/3dmin_02_in.maegz	0	0	0	0	0	4	0	0	413.555	0	700.745	230.214	91.927	276.124	102.479	1273.38	2
	Untitled_Molecule_000383	4.7681	0	0	70.613	6	0	0	9	5625	34	InChI=1S/C24H25ClN6O2S/c25-20-10-8-19(9-11-20)22-26-21(33-29-22)7-4-16-34-24-28-27-23(30-12-14-32-15-13-30)31(24)17-18-5-2-1-3-6-18/h1-3,5-6,8-11H,4,7,12-17H2	WHLXGENCRLSFNW-UHFFFAOYSA-N	136.798	497.012		76.338	60.881	9	5	-39.7958	-20.5987	Clc1ccc(cc1)c1noc(n1)CCCSc1nnc(n1Cc1ccccc1)N1CCOCC1	C24H25ClN6O2S	1	0	48012	166	27.1782	OPLS_2005	Untitled_Molecule_000383-1	/home/marko/.schrodinger/canvas42/cnvCuTByx3V6TJ5X.cnv/3dmin/3dmin_02/3dmin_02_in.maegz	0	0	0	0	0	7	0	0	497.013	0	656.324	219.067	69.26	266.807	101.19	1332.83	0
	ZINC000016250052	7.3949	0	0	73.448	5	1	0	9	5625	33	InChI=1S/C26H20ClN3O3/c1-16-19(6-5-7-20(16)27)22-12-10-18(33-22)15-28-26-25(29-24-8-3-4-13-30(24)26)17-9-11-21(31)23(14-17)32-2/h3-15,31H,1-2H3/b28-15+	DULAGFDSGHMFPR-RWPZCVJISA-N	124.096	457.908	ZINC000016250052	61.988	61.817	5	5	-39.7566	-22.0229	COc1cc(ccc1O)c1nc2n(c1/N=C/c1ccc(o1)c1cccc(c1C)Cl)cccc2	C26H20ClN3O3	1	0	48012	167	30.1779	OPLS_2005	ZINC000016250052-1	/home/marko/.schrodinger/canvas42/cnvCuTByx3V6TJ5X.cnv/3dmin/3dmin_02/3dmin_02_in.maegz	2	0	0	0	0	5	0	0	457.915	0	773.993	153.672	75.029	483.77	61.522	1382.2	1
	ZINC000028095241	3.6984	0	0	56.446	3	2	0	9	5625	25	InChI=1S/C17H17ClN6O/c18-14-5-6-15(23-22-14)24-9-7-11(8-10-24)16(25)21-17-19-12-3-1-2-4-13(12)20-17/h1-6,11H,7-10H2,(H2,19,20,21,25)	ZSRRMRPXOVAZRD-UHFFFAOYSA-N	98.7606	356.81	ZINC000028095241	91.375	43.132	2	4	-39.568	-21.7947	O=C(C1CCN(CC1)c1ccc(nn1)Cl)N=c1[nH]c2c([nH]1)cccc2	C17H17ClN6O	1	0	48012	168	60.7197	OPLS_2005	ZINC000028095241-1	/home/marko/.schrodinger/canvas42/cnvCuTByx3V6TJ5X.cnv/3dmin/3dmin_02/3dmin_02_in.maegz	0	0	0	0	0	3	0	-1	356.814	0	639.485	157.778	125.956	281.614	74.137	1094.51	0
	ZINC000009189658	3.7458	0	0	50.502	2	2	0	9	5625	22	InChI=1S/C15H10N4OS2/c16-11-8-4-3-7-17-14(8)22-12(11)13(20)19-15-18-9-5-1-2-6-10(9)21-15/h1-7H,16H2,(H,18,19,20)	UUGPXOMINHOJBV-UHFFFAOYSA-N	88.5203	326.396	ZINC000009189658	86.575	42.389	1	4	-39.4694	-21.5002	O=C(c1sc2c(c1N)cccn2)/N=c/1\sc2c([nH]1)cccc2	C15H10N4OS2	1	0	48012	169	37.9284	OPLS_2005	ZINC000009189658-1	/home/marko/.schrodinger/canvas42/cnvCuTByx3V6TJ5X.cnv/3dmin/3dmin_02/3dmin_02_in.maegz	0	1	0	0	0	4	0	1	326.39	0	557.526	0	139.186	343.184	75.157	943.264	1
	ZINC000005388515	4.8683	0	0	65.28	3	1	0	9	5625	27	InChI=1S/C19H13ClN4O2S/c20-13-7-5-12(6-8-13)14-9-10-18(26)24(23-14)11-17(25)22-19-21-15-3-1-2-4-16(15)27-19/h1-10H,11H2,(H,21,22,25)	ZCHVUZOXDLWFHB-UHFFFAOYSA-N	106.506	396.85	ZINC000005388515	89.336	50.291	3	4	-39.4635	-25.0465	Clc1ccc(cc1)c1ccc(=O)n(n1)CC(=O)/N=c/1\sc2c([nH]1)cccc2	C19H13ClN4O2S	1	0	48012	170	49.7785	OPLS_2005	ZINC000005388515-1	/home/marko/.schrodinger/canvas42/cnvCuTByx3V6TJ5X.cnv/3dmin/3dmin_02/3dmin_02_in.maegz	0	0	0	0	0	5	0	0	396.85	0	669.823	40.404	110.969	410.946	107.504	1158.35	0
	ZINC000003211871	6.2691	0	0	64.836	2	2	0	9	5625	30	InChI=1S/C24H17N3OS2/c25-20-19(24-27-17-13-7-8-14-18(17)29-24)23(26-16-11-5-2-6-12-16)30-22(20)21(28)15-9-3-1-4-10-15/h1-14,26H,25H2	QIQITUHGRQZJOU-UHFFFAOYSA-N	123.386	427.541	ZINC000003211871	72.823	61.066	5	5	-39.4366	-21.3489	O=C(c1sc(c(c1N)c1sc2c(n1)cccc2)Nc1ccccc1)c1ccccc1	C24H17N3OS2	1	0	48012	171	35.9096	OPLS_2005	ZINC000003211871-1	/home/marko/.schrodinger/canvas42/cnvCuTByx3V6TJ5X.cnv/3dmin/3dmin_02/3dmin_02_in.maegz	1	1	0	0	0	5	0	1	427.538	0	729.991	0	101.724	578.222	50.045	1284.76	2
	Untitled_Molecule_000311	7.9059	0	0	71.948	2	2	0	9	5625	33	InChI=1S/C26H20ClN3OS2/c1-14-7-8-15(2)19(13-14)30-26-21(25-29-18-5-3-4-6-20(18)32-25)22(28)24(33-26)23(31)16-9-11-17(27)12-10-16/h3-13,30H,28H2,1-2H3	CCTDPFYNTHFNNI-UHFFFAOYSA-N	138.274	490.039		70.822	66.706	5	5	-39.4043	-21.8297	Clc1ccc(cc1)C(=O)c1sc(c(c1N)c1nc2c(s1)cccc2)Nc1cc(C)ccc1C	C26H20ClN3OS2	1	0	48012	172	36.6549	OPLS_2005	Untitled_Molecule_000311-1	/home/marko/.schrodinger/canvas42/cnvCuTByx3V6TJ5X.cnv/3dmin/3dmin_02/3dmin_02_in.maegz	1	1	0	0	0	5	0	1	490.036	0	803.7	157.79	97.329	435.963	112.617	1435.88	2
	ZINC000021681326	2.6482	1	1	67.003	5	1	0	9	5625	30	InChI=1S/C23H19N3O3S/c27-19-11-21(29-20-8-4-3-7-18(19)20)22(28)25-23-24-17(14-30-23)13-26-10-9-15-5-1-2-6-16(15)12-26/h1-8,11,14H,9-10,12-13H2,(H,24,25,28)/p+1	XHQMKZUWUZEFPA-UHFFFAOYSA-O	111.253	418.488	ZINC000021681326	79.054	54.968	4	5	-39.3103	-21.4759	O/C(=N\c1scc(n1)C[N@H+]1CCc2c(C1)cccc2)/c1cc(=O)c2c(o1)cccc2	C23H20N3O3S+	1	0	48012	173	24.9915	OPLS_2005	ZINC000021681326-1	/home/marko/.schrodinger/canvas42/cnvCuTByx3V6TJ5X.cnv/3dmin/3dmin_02/3dmin_02_in.maegz	0	1	0	0	0	6	0	1	417.481	0	730.011	137.786	100.67	439.997	51.558	1287.27	1
	Untitled_Molecule_000290	4.3111	0	1	80.086	5	1	0	9	5625	32	InChI=1S/C23H22N2O5S2/c1-2-30-23(27)20-12-13-21(31-20)24-22(26)17-8-5-10-18(15-17)32(28,29)25-14-6-9-16-7-3-4-11-19(16)25/h3-5,7-8,10-13,15H,2,6,9,14H2,1H3,(H,24,26)	SPZMRFVNCRFNBJ-UHFFFAOYSA-N	122.256	470.561		109.715	57.4	7	4	-39.2849	-22.1124	CCOC(=O)c1ccc(s1)NC(=O)c1cccc(c1)S(=O)(=O)N1CCCc2c1cccc2	C23H22N2O5S2	1	0	48012	174	22.2888	OPLS_2005	Untitled_Molecule_000290-1	/home/marko/.schrodinger/canvas42/cnvCuTByx3V6TJ5X.cnv/3dmin/3dmin_02/3dmin_02_in.maegz	0	0	0	0	0	6	0	-2	470.557	0	789.943	263.118	173.713	311.713	41.399	1406.19	1
	ZINC000013777401	3.3673	1	1	75.447	6	2	0	9	5625	32	InChI=1S/C23H18ClN5O3/c24-17-8-5-15(6-9-17)19-12-20(30)26-23-27-22(28-29(19)23)25-21(31)13-32-18-10-7-14-3-1-2-4-16(14)11-18/h1-11,19H,12-13H2,(H2,25,26,27,28,30,31)/t19-/m1/s1	PNJWWBWVCCZMOF-LJQANCHMSA-N	120.809	447.874	ZINC000013777401	117.771	56.265	5	5	-39.2642	-23.0783	O=C1Nc2nc(nn2[C@H](C1)c1ccc(cc1)Cl)/N=C(/COc1ccc2c(c1)cccc2)\O	C23H18ClN5O3	1	0	48012	175	42.7677	OPLS_2005	ZINC000013777401-1	/home/marko/.schrodinger/canvas42/cnvCuTByx3V6TJ5X.cnv/3dmin/3dmin_02/3dmin_02_in.maegz	1	0	0	1	0	5	0	-2	447.88	0	758.128	91.576	176.316	418.578	71.658	1325.36	2
	ZINC000013554790	4.9026	0	0	56.836	1	3	0	9	5625	23	InChI=1S/C16H16FN3OS2/c17-9-5-7-10(8-6-9)19-16(22)20-15-13(14(18)21)11-3-1-2-4-12(11)23-15/h5-8H,1-4H2,(H2,18,21)(H2,19,20,22)	UAOJEWOWOMYYHH-UHFFFAOYSA-N	97.6274	349.446	ZINC000013554790	77.086	42.586	5	3	-39.264	-22.244	Fc1ccc(cc1)NC(=S)Nc1sc2c(c1C(=O)N)CCCC2	C16H16FN3OS2	1	0	48012	176	31.2507	OPLS_2005	ZINC000013554790-1	/home/marko/.schrodinger/canvas42/cnvCuTByx3V6TJ5X.cnv/3dmin/3dmin_02/3dmin_02_in.maegz	0	0	0	0	0	3	0	-1	349.44	0	594.795	181.378	101.378	167.469	144.569	1033.37	3
	ZINC000008896717	6.7399	1	1	72.392	2	3	0	9	5625	30	InChI=1S/C20H17Cl2N3O2S3/c1-8-2-4-10-12(6-8)30-19(14(10)17(23)26)25-20(28)24-18(27)16-15(22)11-5-3-9(21)7-13(11)29-16/h3,5,7-8H,2,4,6H2,1H3,(H2,23,26)(H2,24,25,27,28)/t8-/m1/s1	PHRYHTZLIATKDD-MRVPVSSYSA-N	127.646	498.469	ZINC000008896717	102.374	57.165	5	4	-39.0839	-21.5284	C[C@@H]1CCc2c(C1)sc(c2C(=O)N)NC(=S)NC(=O)c1sc2c(c1Cl)ccc(c2)Cl	C20H17Cl2N3O2S3	1	0	48012	177	37.5854	OPLS_2005	ZINC000008896717-1	/home/marko/.schrodinger/canvas42/cnvCuTByx3V6TJ5X.cnv/3dmin/3dmin_02/3dmin_02_in.maegz	2	0	0	0	0	3	0	-1	498.459	0	733.958	206.885	116.924	146.732	263.417	1317.89	3
	ZINC000001409814	5.5303	0	0	76.947	4	1	0	9	5625	32	InChI=1S/C23H17ClN4O3S/c1-31-19-13-7-15(8-14-19)21(29)26-23-20(22(30)25-17-5-3-2-4-6-17)27-28(32-23)18-11-9-16(24)10-12-18/h2-14H,1H3,(H,25,30)/b26-23-	VNFLHIQGVBXDPJ-RWEWTDSWSA-N	125.479	464.924	ZINC000001409814	91.95	59.45	5	4	-39.0763	-22.4954	COc1ccc(cc1)C(=O)/N=c/1\sn(nc1C(=O)Nc1ccccc1)c1ccc(cc1)Cl	C23H17ClN4O3S	1	0	48012	178	41.4	OPLS_2005	ZINC000001409814-1	/home/marko/.schrodinger/canvas42/cnvCuTByx3V6TJ5X.cnv/3dmin/3dmin_02/3dmin_02_in.maegz	2	0	0	0	0	6	1	0	464.925	0	793.576	92.681	87.791	514.208	98.896	1379.57	1
	ZINC000037428491	5.138	0	0	73.169	2	1	0	9	5625	30	InChI=1S/C23H24FN3O2S/c1-14(2)25-21(28)18-9-7-8-17(12-18)13-27-15(3)16(4)30-23(27)26-22(29)19-10-5-6-11-20(19)24/h5-12,14H,13H2,1-4H3,(H,25,28)/b26-23-	JRCZAOHMGQEZGI-RWEWTDSWSA-N	116.662	425.519	ZINC000037428491	70.298	54.256	5	3	-38.976	-21.1394	CC(NC(=O)c1cccc(c1)Cn1/c(=N/C(=O)c2ccccc2F)/sc(c1C)C)C	C23H24FN3O2S	1	0	48012	179	26.8047	OPLS_2005	ZINC000037428491-1	/home/marko/.schrodinger/canvas42/cnvCuTByx3V6TJ5X.cnv/3dmin/3dmin_02/3dmin_02_in.maegz	1	0	0	0	0	7	0	0	425.52	0	754.71	338.066	72.741	271.577	72.325	1358.96	1
	ZINC000032125138	5.0389	0	0	61.003	2	3	0	9	5625	26	InChI=1S/C19H21N3O2S2/c1-11-6-5-7-12(10-11)17(24)21-19(25)22-18-15(16(20)23)13-8-3-2-4-9-14(13)26-18/h5-7,10H,2-4,8-9H2,1H3,(H2,20,23)(H2,21,22,24,25)	SJFLBTZDRQTUMV-UHFFFAOYSA-N	110.337	387.519	ZINC000032125138	102.181	48.268	5	3	-38.9229	-23.0945	Cc1cccc(c1)C(=O)NC(=S)Nc1sc2c(c1C(=O)N)CCCCC2	C19H21N3O2S2	1	0	48012	180	36.9839	OPLS_2005	ZINC000032125138-1	/home/marko/.schrodinger/canvas42/cnvCuTByx3V6TJ5X.cnv/3dmin/3dmin_02/3dmin_02_in.maegz	0	0	0	0	0	3	0	-1	387.514	0	669.827	292.129	130.202	153.533	93.963	1184.96	3
	ZINC000334158373	2.7352	1	2	66.335	4	1	0	9	5625	27	InChI=1S/C19H25N3O4S/c1-19(2,3)18(23)20-17-11-16(13-5-7-15(26-4)8-6-13)21-22(17)14-9-10-27(24,25)12-14/h5-8,11,14,21H,9-10,12H2,1-4H3/b20-17+/t14-/m0/s1	JRORXVRAVFHQEB-SHUBJWRZSA-N	105.701	391.485	ZINC000334158373	93.088	45.774	4	3	-38.9136	-22.994	COc1ccc(cc1)c1[nH]n(/c(=N/C(=O)C(C)(C)C)/c1)[C@H]1CCS(=O)(=O)C1	C19H25N3O4S	1	0	48012	181	40.5941	OPLS_2005	ZINC000334158373-1	/home/marko/.schrodinger/canvas42/cnvCuTByx3V6TJ5X.cnv/3dmin/3dmin_02/3dmin_02_in.maegz	0	0	0	0	0	4	1	-1	391.484	0	685.141	397.085	122.165	163.981	1.911	1230.66	1
	ZINC000409273824	7.1719	1	0	64.502	3	1	0	9	5625	32	InChI=1S/C26H29N3O2S/c1-18-13-15-29(16-14-18)23-12-11-20(31-23)17-27-26-24(21-9-5-6-10-22(21)32-26)25(30)28-19-7-3-2-4-8-19/h2-4,7-8,11-12,17-18H,5-6,9-10,13-16H2,1H3,(H,28,30)/b27-17+	LRCFZPXPZOIGNC-WPWMEQJKSA-N	129.004	447.592	ZINC000409273824	52.568	57.882	5	5	-38.8885	-21.9718	C[C@@H]1CCN(CC1)c1ccc(o1)/C=N/c1sc2c(c1C(=O)Nc1ccccc1)CCCC2	C26H29N3O2S	1	0	48012	182	37.7625	OPLS_2005	ZINC000409273824-1	/home/marko/.schrodinger/canvas42/cnvCuTByx3V6TJ5X.cnv/3dmin/3dmin_02/3dmin_02_in.maegz	1	0	0	0	0	5	0	0	447.594	0	728.94	396.398	44.125	252.896	35.521	1383.79	1
	ZINC000009393502	5.1877	2	3	77.196	4	0	0	9	5625	32	InChI=1S/C22H24ClN3O4S2/c1-4-26-19-10-7-17(23)11-20(19)31-22(26)24-21(27)16-5-8-18(9-6-16)32(28,29)25-12-14(2)30-15(3)13-25/h5-11,14-15H,4,12-13H2,1-3H3/b24-22-/t14-,15-/m0/s1	BWCVMPRLCKDJHM-OFDQQQBESA-N	124.511	494.027	ZINC000009393502	83.953	57.201	4	4	-38.8751	-21.7689	CCn1/c(=N/C(=O)c2ccc(cc2)S(=O)(=O)N2C[C@H](C)O[C@H](C2)C)/sc2c1ccc(c2)Cl	C22H24ClN3O4S2	1	0	48012	183	27.5892	OPLS_2005	ZINC000009393502-1	/home/marko/.schrodinger/canvas42/cnvCuTByx3V6TJ5X.cnv/3dmin/3dmin_02/3dmin_02_in.maegz	0	0	0	0	0	6	0	-1	494.022	0	755.491	329.266	106.493	211.952	107.781	1395.22	0
	ZINC000028305463	2.2752	0	0	54.169	2	1	0	9	5625	26	InChI=1S/C20H24N4O2/c1-15-16(9-14-26-15)19(25)22-20-21-17-7-3-4-8-18(17)24(20)13-12-23-10-5-2-6-11-23/h3-4,7-9,14H,2,5-6,10-13H2,1H3,(H,21,22,25)/p+1	FMCRYJXXMZMWIZ-UHFFFAOYSA-O	95.9152	353.438	ZINC000028305463	63.687	45.268	4	4	-38.8096	-24.1678	O=C(c1ccoc1C)/N=c/1\[nH]c2c(n1CC[NH+]1CCCCC1)cccc2	C20H25N4O2+	1	0	48012	184	49.9744	OPLS_2005	ZINC000028305463-1	/home/marko/.schrodinger/canvas42/cnvCuTByx3V6TJ5X.cnv/3dmin/3dmin_02/3dmin_02_in.maegz	0	1	0	0	0	6	0	1	352.435	0	671.293	344.487	53.111	273.695	0	1180.74	0
	ZINC000585263281	1.28	1	1	48.501	2	2	0	6	38	25	InChI=1S/C19H21N5S/c1-2-6-15(7-3-1)17-12-22-19(25-17)24-18-13-21-11-16(23-18)9-14-5-4-8-20-10-14/h1-3,6-7,11-14,20H,4-5,8-10H2,(H,22,23,24)/p+1/t14-/m0/s1	UXTAEZQJYFGWEU-AWEZNQCLSA-O	100.354	352.476	ZINC000585263281	63.908	47.612	4	4	-38.7469	-21.8052	C1CC[C@H](C[NH2+]1)Cc1cnc/c(=N\c2ncc(s2)c2ccccc2)/[nH]1	C19H22N5S+	1	0	48012	185	39.666	OPLS_2005	ZINC000585263281-1	/home/marko/.schrodinger/canvas42/cnvCuTByx3V6TJ5X.cnv/3dmin/3dmin_02/3dmin_02_in.maegz	0	1	0	0	0	4	0	1	351.468	0	662.498	213.963	106.982	309.592	31.961	1149.9	2
	ZINC000585101405	3.9303	0	0	58.446	3	2	0	9	5625	26	InChI=1S/C17H17ClN6OS/c1-24-14(13(8-20-24)10-5-6-10)9-19-16(25)21-17-23-22-15(26-17)11-3-2-4-12(18)7-11/h2-4,7-8,10H,5-6,9H2,1H3,(H2,19,21,23,25)	IAQJWXUKVZPAFN-UHFFFAOYSA-N	105.563	388.875	ZINC000585101405	92.33	46.132	4	4	-38.7395	-21.2698	Clc1cccc(c1)c1n[nH]/c(=N/C(=O)NCc2n(C)ncc2C2CC2)/s1	C17H17ClN6OS	1	0	48012	186	14.5252	OPLS_2005	ZINC000585101405-1	/home/marko/.schrodinger/canvas42/cnvCuTByx3V6TJ5X.cnv/3dmin/3dmin_02/3dmin_02_in.maegz	0	0	0	0	0	4	0	-1	388.874	0	634.2	221.258	139.501	198.525	74.916	1136.14	1
	ZINC000101411928	8.2992	0	0	83.17	4	1	0	9	5625	39	InChI=1S/C32H24N4O2S/c1-38-32(37)35-29-26(22-14-6-2-7-15-22)33-28(24-18-10-4-11-19-24)36(29)31-27(23-16-8-3-9-17-23)34-30(39-31)25-20-12-5-13-21-25/h2-21H,1H3,(H,35,37)	XAYCQFVJJPBVPH-UHFFFAOYSA-N	154.403	528.624	ZINC000101411928	67.063	76.841	7	6	-38.6892	-20.6814	COC(=O)Nc1c(nc(n1c1sc(nc1c1ccccc1)c1ccccc1)c1ccccc1)c1ccccc1	C32H24N4O2S	1	0	48012	187	37.2434	OPLS_2005	ZINC000101411928-1	/home/marko/.schrodinger/canvas42/cnvCuTByx3V6TJ5X.cnv/3dmin/3dmin_02/3dmin_02_in.maegz	5	0	0	0	0	1	0	0	528.627	0	844.326	96.91	59.087	671.508	16.821	1586.28	1
	ZINC000035316692	5.2334	1	1	66.419	2	2	0	9	5625	29	InChI=1S/C22H26FN5O/c1-22(2,3)14-7-10-17-16(11-14)19(27-26-17)20(29)25-21-24-12-18(28(21)4)13-5-8-15(23)9-6-13/h5-6,8-9,12,14H,7,10-11H2,1-4H3,(H,26,27)(H,24,25,29)/t14-/m0/s1	IHOIAUFNCSKXCE-AWEZNQCLSA-N	110.812	395.473	ZINC000035316692	79.402	49.73	3	4	-38.6602	-20.6693	Fc1ccc(cc1)c1c[nH]/c(=N\C(=O)c2[nH]nc3c2C[C@H](CC3)C(C)(C)C)/n1C	C22H26FN5O	1	0	48012	188	49.8844	OPLS_2005	ZINC000035316692-1	/home/marko/.schrodinger/canvas42/cnvCuTByx3V6TJ5X.cnv/3dmin/3dmin_02/3dmin_02_in.maegz	1	0	0	0	0	4	0	-1	395.479	0	677.136	290.604	126.057	213.453	47.021	1238.8	1
	ZINC000334159174	1.5264	1	2	69.919	4	1	0	9	5625	29	InChI=1S/C20H23N5O3S/c1-13-9-15(3)24(22-13)17-6-4-5-16(11-17)20(26)21-19-10-14(2)23-25(19)18-7-8-29(27,28)12-18/h4-6,9-11,18,23H,7-8,12H2,1-3H3/b21-19+/t18-/m1/s1	RADBIKHSZKVOHT-BWVDKLOVSA-N	114.48	413.493	ZINC000334159174	106.526	49.989	3	4	-38.6086	-22.0209	Cc1nn(c(c1)C)c1cccc(c1)C(=O)/N=c/1\cc([nH]n1[C@@H]1CCS(=O)(=O)C1)C	C20H23N5O3S	1	0	48012	189	35.0886	OPLS_2005	ZINC000334159174-1	/home/marko/.schrodinger/canvas42/cnvCuTByx3V6TJ5X.cnv/3dmin/3dmin_02/3dmin_02_in.maegz	0	0	0	0	0	3	1	-2	413.493	0	745.67	385.739	153.166	204.834	1.931	1306.58	1
	ZINC000002100376	1.0839	1	1	64.92	3	3	0	9	5625	27	InChI=1S/C16H19BrN6O2S2/c1-3-23-5-4-8-10(7-23)27-15(11(8)13(18)24)21-16(26)20-14(25)12-9(17)6-19-22(12)2/h6H,3-5,7H2,1-2H3,(H2,18,24)(H2,20,21,25,26)/p+1	ZAYBVMVNKZEOTF-UHFFFAOYSA-O	113.871	472.403	ZINC000002100376	123.711	48.23	6	3	-38.569	-20.5992	CC[N@@H+]1CCc2c(C1)sc(c2C(=O)N)NC(=S)NC(=O)c1c(Br)cnn1C	C16H20BrN6O2S2+	1	0	48012	190	40.5244	OPLS_2005	ZINC000002100376-1	/home/marko/.schrodinger/canvas42/cnvCuTByx3V6TJ5X.cnv/3dmin/3dmin_02/3dmin_02_in.maegz	0	1	0	0	0	4	0	0	471.389	0	690.279	308.415	150.355	75.795	155.714	1223.94	3
	ZINC000002354801	4.986	1	1	84.337	7	1	0	9	5625	35	InChI=1S/C26H18N2O6S/c1-32-14-8-9-16-20(12-14)35-26(27-16)28-22(13-7-10-17(29)19(11-13)33-2)21-23(30)15-5-3-4-6-18(15)34-24(21)25(28)31/h3-12,22,29H,1-2H3/t22-/m1/s1	LPXMQHDBJVYRGN-JOCHJYFZSA-N	124.797	486.496	ZINC000002354801	114.431	61.53	4	6	-38.5296	-23.2908	COc1ccc2c(c1)sc(n2)N1C(=O)c2c([C@H]1c1ccc(c(c1)OC)O)c(=O)c1c(o2)cccc1	C26H18N2O6S	1	0	48012	191	38.9883	OPLS_2005	ZINC000002354801-1	/home/marko/.schrodinger/canvas42/cnvCuTByx3V6TJ5X.cnv/3dmin/3dmin_02/3dmin_02_in.maegz	0	0	0	0	0	3	0	-1	486.498	0	756.646	195.975	133.42	392.767	34.484	1369.44	1
	ZINC000409093132	9.6326	1	1	84.975	3	1	0	9	5625	40	InChI=1S/C33H32Cl2N2O2S/c1-33(2,3)23-9-16-28-29(18-23)40-32(30(28)31(38)37-26-14-12-25(35)13-15-26)36-19-22-5-4-6-27(17-22)39-20-21-7-10-24(34)11-8-21/h4-8,10-15,17,19,23H,9,16,18,20H2,1-3H3,(H,37,38) /b36-19+/t23-/m0/s1	XYKPJWFLQGCFSR-DUJAQOENSA-N	166.159	591.59	ZINC000409093132	47.611	77.263	8	5	-38.3745	-21.1232	Clc1ccc(cc1)COc1cccc(c1)/C=N/c1sc2c(c1C(=O)Nc1ccc(cc1)Cl)CC[C@@H](C2)C(C)(C)C	C33H32Cl2N2O2S	1	0	48012	192	48.2931	OPLS_2005	ZINC000409093132-1	/home/marko/.schrodinger/canvas42/cnvCuTByx3V6TJ5X.cnv/3dmin/3dmin_02/3dmin_02_in.maegz	4	0	0	0	0	9	0	0	591.594	0	872.877	309.721	39.254	391.298	132.604	1698.86	1
	ZINC000100859718	4.108	0	1	69.086	5	0	0	9	5625	27	InChI=1S/C18H18N2O5S2/c1-20-14-8-6-12(27(4,22)23)10-16(14)26-18(20)19-17(21)13-7-5-11(24-2)9-15(13)25-3/h5-10H,1-4H3/b19-18-	JRTNLCSURSNLHB-HNENSFHCSA-N	101.778	406.476	ZINC000100859718	89.629	47.951	4	3	-38.3743	-20.8435	COc1cc(OC)ccc1C(=O)/N=c/1\sc2c(n1C)ccc(c2)S(=O)(=O)C	C18H18N2O5S2	1	0	48012	193	32.7133	OPLS_2005	ZINC000100859718-1	/home/marko/.schrodinger/canvas42/cnvCuTByx3V6TJ5X.cnv/3dmin/3dmin_02/3dmin_02_in.maegz	0	0	0	0	0	6	0	-1	406.471	0	692.245	339.059	115.545	201.364	36.278	1204.79	0
	ZINC000334159262	0.2349	1	2	61.752	4	2	0	9	5625	25	InChI=1S/C16H23N5O3S/c1-10-8-15(21(20-10)13-6-7-25(23,24)9-13)17-16(22)5-4-14-11(2)18-19-12(14)3/h8,13,20H,4-7,9H2,1-3H3,(H,18,19)/b17-15+/t13-/m0/s1	KMRVPUDURBDCJJ-SXXBIRCQSA-N	98.9558	365.45	ZINC000334159262	112.479	40.735	4	3	-38.3121	-20.5321	O=C(/N=c/1\cc([nH]n1[C@H]1CCS(=O)(=O)C1)C)CCc1c(C)n[nH]c1C	C16H23N5O3S	1	0	48012	194	26.0968	OPLS_2005	ZINC000334159262-1	/home/marko/.schrodinger/canvas42/cnvCuTByx3V6TJ5X.cnv/3dmin/3dmin_02/3dmin_02_in.maegz	0	0	0	0	0	5	1	-1	365.449	0	568.308	390.435	146.056	31.817	0	1075.3	2
	Untitled_Molecule_000382	2.8317	0	0	61.668	6	0	0	9	5625	30	InChI=1S/C20H20N6O2S2/c1-2-4-15(5-3-1)12-26-19(25-7-9-27-10-8-25)22-23-20(26)30-14-17-21-18(24-28-17)16-6-11-29-13-16/h1-6,11,13H,7-10,12,14H2	FNDCKMDNJGOGCJ-UHFFFAOYSA-N	119.46	440.542		79.037	53.675	7	5	-38.3071	-20.6485	O1CCN(CC1)c1nnc(n1Cc1ccccc1)SCc1onc(n1)c1cscc1	C20H20N6O2S2	1	0	48012	195	24.2537	OPLS_2005	Untitled_Molecule_000382-1	/home/marko/.schrodinger/canvas42/cnvCuTByx3V6TJ5X.cnv/3dmin/3dmin_02/3dmin_02_in.maegz	0	0	0	0	0	5	0	0	440.537	0	624.135	173.309	77.904	299.751	73.172	1237.12	0
	ZINC000100815622	6.5037	0	1	78.364	3	0	0	9	5625	33	InChI=1S/C24H20ClN3O3S2/c1-27-21-13-10-18(25)15-22(21)32-24(27)26-23(29)17-8-11-19(12-9-17)33(30,31)28-14-4-6-16-5-2-3-7-20(16)28/h2-3,5,7-13,15H,4,6,14H2,1H3/b26-24-	CRFHISRBPCFEDA-LCUIJRPUSA-N	129.54	498.017	ZINC000100815622	76.893	62.148	3	5	-38.3047	-23.7146	Clc1ccc2c(c1)s/c(=N\C(=O)c1ccc(cc1)S(=O)(=O)N1CCCc3c1cccc3)/n2C	C24H20ClN3O3S2	1	0	48012	196	37.3146	OPLS_2005	ZINC000100815622-1	/home/marko/.schrodinger/canvas42/cnvCuTByx3V6TJ5X.cnv/3dmin/3dmin_02/3dmin_02_in.maegz	1	0	0	0	0	5	0	0	498.013	0	792.059	184.609	102.381	397.41	107.659	1417.09	0
	ZINC000352067696	0.834	0	0	41.835	2	1	0	9	5625	19	InChI=1S/C16H18N2O/c1-12(19)18-16-10-14(9-15(17)11-16)8-7-13-5-3-2-4-6-13/h2-6,9,11H,7-8,10,17H2,1H3/p+1/b18-16-	XOHBYCQIDOAOKE-VLGSPTGOSA-O	77.387	255.335	ZINC000352067696	64.954	33.648	3	2	-38.2977	-20.6249	CC(=O)/N=C\1/CC(=CC(=C1)[NH3+])CCc1ccccc1	C16H19N2O+	1	0	48012	197	20.8856	OPLS_2005	ZINC000352067696-1	/home/marko/.schrodinger/canvas42/cnvCuTByx3V6TJ5X.cnv/3dmin/3dmin_02/3dmin_02_in.maegz	0	0	0	0	0	6	0	-1	254.331	0	559.71	179.783	117.59	262.337	0	939.637	1.5
	ZINC000007735419	2.1358	0	0	46.669	3	2	0	9	5625	20	InChI=1S/C14H14N4O2/c1-8-10(9(2)20-18-8)7-13(19)17-14-15-11-5-3-4-6-12(11)16-14/h3-6H,7H2,1-2H3,(H2,15,16,17,19)	WAIILASWWJSHRS-UHFFFAOYSA-N	72.3288	270.287	ZINC000007735419	89.49	33.876	2	3	-38.2869	-21.8791	O=C(Cc1c(C)noc1C)N=c1[nH]c2c([nH]1)cccc2	C14H14N4O2	1	0	48012	198	34.2648	OPLS_2005	ZINC000007735419-1	/home/marko/.schrodinger/canvas42/cnvCuTByx3V6TJ5X.cnv/3dmin/3dmin_02/3dmin_02_in.maegz	0	0	0	0	0	4	0	-1	270.29	0	568.055	224.357	129.988	213.711	0	929.594	0
	ZINC000008551165	-11.8838	14	14	83.662	9	10	0	17	161	32	InChI=1S/C18H37N5O9/c19-3-9-8(25)2-7(22)17(29-9)31-15-5(20)1-6(21)16(14(15)28)32-18-13(27)11(23)12(26)10(4-24)30-18/h5-18,24-28H,1-4,19-23H2/p+5/t5-,6+,7-,8-,9+,10-,11+,12+,13-,14+,15+,16+,17+,18-/m0/ s1	NLVFBUXFDBBNBW-FHXLLUQCSA-S	97.5844	472.554	ZINC000008551165	257.04	45.905	6	3	-38.2516	-22.2492	[NH3+]C[C@H]1O[C@H](O[C@@H]2[C@@H]([NH3+])C[C@H]([C@H]([C@@H]2O)O[C@@H]2O[C@@H](CO)[C@H]([C@H]([C@@H]2O)[NH3+])O)[NH3+])[C@H](C[C@@H]1O)[NH3+]	C18H42N5O9+++++	1	0	48012	199	107.624	OPLS_2005	ZINC000008551165-1	/home/marko/.schrodinger/canvas42/cnvCuTByx3V6TJ5X.cnv/3dmin/3dmin_02/3dmin_02_in.maegz	9	5	0	0	0	16	2	-2	467.518	0	649.385	272.806	376.579	0	0	1289.86	15
	ZINC000008101133	-11.1625	15	15	92.495	11	11	0	17	161	33	InChI=1S/C18H36N4O11/c19-2-6-10(25)12(27)13(28)18(30-6)33-16-5(21)1-4(20)15(14(16)29)32-17-11(26)8(22)9(24)7(3-23)31-17/h4-18,23-29H,1-3,19-22H2/p+4/t4-,5-,6+,7+,8-,9-,10-,11-,12-,13-,14+,15+,16-,17-, 18-/m1/s1	SBUJHOSQTJFQJX-FLLCVKLOSA-R	98.8461	488.53	ZINC000008101133	267.062	45.441	6	3	-38.2463	-24.5993	[NH3+]C[C@@H]1O[C@H](O[C@@H]2[C@H]([NH3+])C[C@H]([C@@H]([C@@H]2O)O[C@H]2O[C@@H](CO)[C@H]([C@H]([C@H]2O)[NH3+])O)[NH3+])[C@@H]([C@@H]([C@@H]1O)O)O	C18H40N4O11++++	1	0	48012	200	114.23	OPLS_2005	ZINC000008101133-1	/home/marko/.schrodinger/canvas42/cnvCuTByx3V6TJ5X.cnv/3dmin/3dmin_02/3dmin_02_in.maegz	12	4	0	0	0	17	2	-2	484.503	0	741.652	304.9	436.753	0	0	1361.77	15
[truncated: 33 more columns]
